# Supplementary material for: Structure-informed evolutionary analysis of the meiotic recombination machinery
Source: bioRxiv. 2025 Nov 10:2025.11.07.687317. Preprint. [Version 1] doi: 10.1101/2025.11.07.687317 (PMC12642689; doi:10.1101/2025.11.07.687317)
Supplement: Supplement 1 [file media-1.xlsx]

## Sheet: Supplemental_table_S1
Supplemental table S1 gene list
gene	species	uniprot/ncbi	structure	homolog	selected phenotypes	reference	note
IHO1	MOUSE	Q6PDM4	AF-Q6PDM4-F1	IHO1	both sexes infertile	PMID: 27723721
IHO1	HUMAN	Q8IYA8	AF-Q8IYA8-F1	IHO1
IHO1	FINCH	A0A674GIL7	AF-A0A674GIL7-F1	IHO1
MER2	YEAST	P21651	AF-P21651-F1	IHO1	spore viability <1%	PMID: 2203538
MEI4	MOUSE	Q8BRM6	AF-Q8BRM6-F1	MEI4	both sexes infertile	PMID: 20551173
MEI4	HUMAN	A8MW99	AF-A8MW99-F1	MEI4
MEI4	FINCH	H0ZQU0	AF-H0ZQU0-F1	MEI4
MEI4	YEAST	P29467	AF-P29467-F1	MEI4	spore viability 0%	PMID: 2693205
REC114	MOUSE	Q9CWH4	AF-Q9CWH4-F1	REC114	both sexes infertile	PMID: 30569039
REC114	HUMAN	Q7Z4M0	AF-Q7Z4M0-F1	REC114
REC114	FINCH	H0Z0X8	AF-H0Z0X8-F1	REC114			not enough sequences for analyses
REC114	YEAST	P32841	AF-P32841-F1	REC114
WDR61	MOUSE	Q9ERF3	AF-Q9ERF3-F1	SKI8
WDR61	HUMAN	Q9GZS3	AF-Q9GZS3-F1	SKI8
WDR61	FINCH	B5FXC7	AF-B5FXC7-F1	SKI8
SKI8	YEAST	Q02793	AF-Q02793-F1	SKI8	spore viability <1%	PMID: 14992724
SPO11	MOUSE	Q9WTK8	AF-Q9WTK8-F1	SPO11	both sexes infertile	PMID: 11106739
SPO11	HUMAN	Q9Y5K1	AF-Q9Y5K1-F1	SPO11
SPO11	FINCH	H0ZDD1	AF-H0ZDD1-F1	SPO11
SPO11	YEAST	P23179	AF-P23179-F1	SPO11
TOP6BL	MOUSE	J3QMY9	AF-J3QMY9-F1	TOP6BL	both sexes infertile	PMID: 26917764
TOP6BL	HUMAN	Q8N6T0	AF-Q8N6T0-F1	TOP6BL
TOP6BL	FINCH	XM_041711917.1	colabfold	TOP6BL			not enough sequences for analyses
REC102	YEAST	Q02721	AF-Q02721-F1	TOP6BL	spore viability <1%	PMID: 1732169
REC104	YEAST	P33323	AF-P33323-F1	TOP6BL
EXO1	MOUSE	Q9QZ11	AF-Q9QZ11-F1	EXO1	both sexes infertile	PMID: 12629043
EXO1	HUMAN	Q9UQ84	AF-Q9UQ84-F1	EXO1
EXO1	FINCH	H0ZK61	AF-H0ZK61-F1	EXO1
EXO1	YEAST	P39875	AF-P39875-F1	EXO1
MRE11	MOUSE	Q61216	AF-Q61216-F1	MRE11
MRE11	HUMAN	P49959	AF-P49959-F1	MRE11
MRE11	FINCH	H0ZRG3	AF-H0ZRG3-F1	MRE11
MRE11	YEAST	P32829	AF-P32829-F1	MRE11	spore viability <4%	PMID: 8417989
NBN	MOUSE	Q9R207	AF-Q9R207-F1	NBN
NBN	HUMAN	O60934	AF-O60934-F1	NBN
NBN	FINCH	H0ZNJ4	AF-H0ZNJ4-F1	NBN
XRS2	YEAST	P33301	AF-P33301-F1	NBN	spore viability <1%	PMID: 1468624
RAD50	MOUSE	P70388	AF-P70388-F1	RAD50
RAD50	HUMAN	Q92878	AF-Q92878-F1	RAD50
RAD50	FINCH	A0A674HVD5	colabfold	RAD50
RAD50	YEAST	P12753	AF-P12753-F1	RAD50	spore viability 0%	PMID: 4606119, PMID: 2185891
DMC1	MOUSE	Q61880	AF-Q61880-F1	DMC1
DMC1	HUMAN	Q14565	AF-Q14565-F1	DMC1
DMC1	FINCH	XM_030263006.3	colabfold	DMC1
DMC1	YEAST	P25453	AF-P25453-F1	DMC1	spore viability <1%	PMID: 24465215, PMID: 1581960
MEIOB	MOUSE	Q9D513	AF-Q9D513-F1	MEIOB	both sexes infertile	PMID: 24240703
MEIOB	HUMAN	Q8N635	AF-Q8N635-F1	MEIOB
MEIOB	FINCH	H0Z8N8	AF-H0Z8N8-F1	MEIOB
RAD51	MOUSE	Q08297	AF-Q08297-F1	RAD51
RAD51	HUMAN	Q06609	AF-Q06609-F1	RAD51
RAD51	FINCH	H0ZAJ0	AF-H0ZAJ0-F1	RAD51
RAD51	YEAST	P25454	AF-P25454-F1	RAD51		PMID: 1581961
SGS1	YEAST	P35187	AF-P35187-F1	BLM	spore viability around 30%	PMID: 21085703
BLM	MOUSE	O88700	AF-O88700-F1	BLM	BLM knockout is embryonic lethal, Blm-CKO line results in male infertility	PMID: 20308424
BLM	HUMAN	P54132	AF-P54132-F1	BLM
BLM	FINCH	H0ZI69	colabfold	BLM			not enough sequences for analyses
HEI10	MOUSE	D3Z3K2	AF-D3Z3K2-F1	HEI10	both sexes infertile	PMID: 17784788
HEI10	HUMAN	Q9NPC3	AF-Q9NPC3-F1	HEI10
MER3	YEAST	P51979	AF-P51979-F1	HFM1	spore viability around 40%	PMID: 19816584
HFM1	MOUSE	D3Z4R1	AF-D3Z4R1-F1	HFM1	both sexes infertile	PMID: 23555294
HFM1	HUMAN	A2PYH4	AF-A2PYH4-F1	HFM1
HFM1	FINCH	H0Z6Z6	colabfold	HFM1
MLH1	YEAST	P38920	AF-P38920-F1	MLH1
MLH1	MOUSE	Q9JK91	AF-Q9JK91-F1	MLH1	both sexes infertile	PMID: 8673133
MLH1	HUMAN	P40692	AF-P40692-F1	MLH1
MLH1	FINCH	A0A674GH59	AF-A0A674GH59-F1	MLH1
MLH3	YEAST	Q12083	AF-Q12083-F1	MLH3
MLH3	MOUSE	A0A1Y7VMP7	AF-A0A1Y7VMP7-F1	MLH3	both sexes infertile	PMID: 12091911
MLH3	HUMAN	Q9UHC1	AF-Q9UHC1-F1	MLH3
MLH3	FINCH	XM_030274704.3	colabfold	MLH3
MSH2	MOUSE	P43247	AF-P43247-F1	MSH2			MSH2 is included not because of its meiotic phenotype, but to use as a control for other mismatch repair proteins
MSH2	HUMAN	P43246	AF-P43246-F1	MSH2
MSH2	FINCH	H0Z563	AF-H0Z563-F1	MSH2
MSH2	YEAST	P25847	AF-P25847-F1	MSH2
MSH4	MOUSE	Q99MT2	AF-Q99MT2-F1	MSH4	both sexes infertile	PMID: 10809667
MSH4	HUMAN	O15457	AF-O15457-F1	MSH4
MSH4	FINCH	H0ZJP6	AF-H0ZJP6-F1	MSH4
MSH4	YEAST	P40965	AF-P40965-F1	MSH4
MSH5	MOUSE	Q9QUM7	AF-Q9QUM7-F1	MSH5	both sexes infertile	PMID: 10072381
MSH5	HUMAN	O43196	AF-O43196-F1	MSH5
MSH5	FINCH	H0ZN65	AF-H0ZN65-F1	MSH5
MSH5	YEAST	Q12175	AF-Q12175-F1	MSH5
MUS81	YEAST	Q04149	AF-Q04149-F1	MUS81	spore viability around 60%	PMID: 29920281	in fission yeast, mus81 mutants have a reported spore viability of <1 % (PMID: 11719193)
MUS81	MOUSE	Q91ZJ0	AF-Q91ZJ0-F1	MUS81	mild defects only	PMID: 18787696
MUS81	HUMAN	Q96NY9	AF-Q96NY9-F1	MUS81
MUS81	FINCH	XM_041712140.1	colabfold	MUS81			not enough sequences for analyses
ZIP3	YEAST	Q06032	AF-Q06032-F1	RNF212	spore viability 60%	PMID: 19765989
RNF212	MOUSE	F6TQD1	AF-F6TQD1-F1	RNF212	both sexes infertile	PMID: 23396135
RNF212	HUMAN	Q495C1	AF-Q495C1-F1	RNF212			not enough sequences for analyses
RNF212	FINCH	H0ZK96	AF-H0ZK96-F1	RNF212
RNF212b	MOUSE	D3Z423	AF-A8MTL3-F1	RNF212b	both sexes infertile	PMID: 38865271
RNF212b	HUMAN	A8MTL3	AF-D3Z423-F1	RNF212b
RNF212b	FINCH	XM_030259554.3	colabfold	RNF212b
MEI1	MOUSE	Q9D4I2	AF-Q9D4I2-F1	MEI1	both sexes infertile	PMID: 14668445
MEI1	HUMAN	Q5TIA1	AF-Q5TIA1-F1	MEI1
MEI1	FINCH	A0A674HC37	AF-A0A674HC37-F1	MEI1
	legend
	gene	gene name(s) of the proteins analyzed
	species	representative species from each lineage for which the Alphafold structure was used (HUMAN: Homo sapiens, MOUSE: Mus musculus, FINCH: Taeniopygia guttata, YEAST: Saccharomyces cerevisiae)
	uniprot/ncbi	uniprot or ncbi identifier for each gene from the indicated species
	structure	Alphafold database identifier for each gene, if no Alphafold entry was available, colabfold was used to generate a model
	homolog	one gene name for homologous genes that can be named differently in different species
	selected phenotypes	phenotype of deletion or knock-out models for at least one species for each gene
	reference	Literature reference for mutant phenotype (PMID format)
	note	further notes

## Sheet: Supplemental_table_S2
Supplemental table S2 PAML
gene	lineage	n	tree	notes/final check	M0 LnL	M1 LnL	M2 LnL	M7 LnL	M8 LnL	LRT M2-M1	p M1-M2 (df=2)	LRT M8-M7	p M7-M8 (df=2)	dN/dS M0	kappa M0	tree length
SPO11	primates	19	((Hmo,Nle),((Ggo,(Hsa,(Ppa,Ptr))),Pab),(((Csa,Cmo),((Pan,(Mle,Cat)),((Mmu,Mfa),Mne))),((Tfr,(Rro,Rbi)),Pte)));	looks good	-2183.02	-2173.57	-2172.3	-2173.99	-2172.3	2.5485	0.279571	3.38548	0.184059	0.13282	3.4698	0.233342
SPO11	rodents	18	(Pma,Pde((Rno,((((((((Msp,((Mmm,Mmc),Mmd)),Msr),Mca),Mpa),Mmi),Mco),((Gsu,Gdo),(Ani,Rdi))),Rso)),Mun));	looks good	-4126.01	-4089.73	-4088.58	-4092.49	-4087.92	2.31018	0.315058	9.13037	0.0104099	0.2508	3.75681	1.28659
SPO11	birds	7	(((Sbo,Sat),Hru),Cus,((Cmn,Tgu),Gtr));	looks good	-2483.45	-2454.36	-2452.6	-2454.64	-2452.61	3.51985	0.172045	4.07115	0.130615	0.22883	3.1205	0.485514
SPO11	budding yeasts	9	(Seu,Suv,(((((Spa,Sce),Sju),Smi),Sku),Sar),Sba);	looks good, some small stretches of mismatches	-5298.22	-5236.16	-5236.16	-5216.26	-5216.22	0	1	0.069004	0.966088	0.15696	3.34046	3.48596
SKI8	primates	19	((Hmo,Nle),((Ggo,(Hsa,(Ppa,Ptr))),Pab),(((Csa,Cmo),((Pan,(Mle,Cat)),((Mmu,Mfa),Mne))),((Tfr,(Rro,Rbi)),Pte)));	looks good	-1399.86	-1399.86	-1399.86	-1399.87	-1399.87	0.000686	0.9995	-0.00068	1	0.01037	1.96884	0.124675
SKI8	rodents	18	(Pma,Pde((Rno,((((((((Msp,((Mmm,Mmc),Mmd)),Msr),Mca),Mpa),Mmi),(Mna,Mco)),(Gsu,(Ani,Rdi))),Rso)),Mun));	looks good	-2318.84	-2316.47	-2316.47	-2313.74	-2313.74	0	1	-0.001284	1	0.03742	3.23441	0.884558
SKI8	birds	8	(((Sbo,Sat),Hru),(Cus,Eru),((Cmn,Tgu),Gtr));	looks good	-1727.62	-1727.62	-1727.62	-1727.63	-1727.63	0.002204	0.999	-0.002194	1	0.006	2.69508	0.510121
SKI8	budding yeasts	9	(Seu,Suv,(((((Spa,Sce),Sju),Smi),Sku),Sar),Sba);	looks good	-4208.31	-4180.83	-4180.83	-4161.63	-4161.39	-2e-06	1	0.47021	0.790571	0.05241	3.20483	2.63003
TOP6BL	primates	18	((Hmo,Nle),((Ggo,(Hsa,(Ppa,Ptr))),Pab),(((Csa,Cmo),((Pan,Cat),((Mmu,Mfa),Mne))),((Tfr,(Rro,Rbi)),Pte)));	looks good	-3548.07	-3544.9	-3541.13	-3545	-3541.56	7.54476	0.0229945	6.8839	0.0320006	0.73435	5.19589	0.345358
TOP6BL	rodents	15	(Pma,Rno((((((((Msp,((Mmm,Mmc),Mmd)),Msr),Mca),Mco),Asy),(Gsu,(Ani,Rdi))),Rso),Mun));	looks good	-7042.74	-6986.65	-6979.16	-6987	-6979.12	14.9784	0.000559202	15.7495	0.000380129	0.70233	4.11952	1.77855
REC104	budding yeasts	8	(Seu,Suv,((((Spa,Sce),Smi),Sku),Sar),Sba);	looks good	-2296.15	-2269.6	-2269.6	-2260.59	-2260.59	0	1	-0.000106	1	0.21364	3.09012	3.50539
TOP6BL	budding yeasts	9	(Seu,Suv,(((((Spa,Sce),Sju),Smi),Sku),Sar),Sba);	looks good, some small stretches of mismatches	-3754.84	-3706.97	-3706.97	-3698.47	-3696.39	0	1	4.15354	0.125306	0.19115	3.69875	3.62532
MEI4	primates	16	(Nle,((Ggo,(Hsa,(Ppa,Ptr))),Pab),(((Csa,Cmo),((Pan,Cat),((Mmu,Mfa),Mne))),((Tfr,Rro),Pte)));	looks good	-2236.33	-2235.24	-2234.27	-2235.47	-2234.28	1.92936	0.381174	2.37325	0.305288	0.44206	3.02016	0.275073
MEI4	rodents	17	(Pma,Rno,(((((((((Msp,((Mmm,Mmc),Mmd)),Msr),Mca),Mpa),Mmi),((Mna,Mco),Hal)),Asy),((Gsu,Gdo),)),Rso));	looks good	-4377.35	-4345.24	-4344.86	-4346.39	-4344.09	0.766784	0.681472	4.5974	0.100409	0.32416	2.75285	1.51137
MEI4	birds	8	(((Sbo,Sat),Hru),(Cus,Eru),((Cmn,Tgu),Gtr));	looks good	-3058.01	-3043.6	-3042.87	-3043.62	-3042.8	1.46277	0.481187	1.63679	0.441093	0.40057	2.97333	0.6572
MEI4	budding yeasts	5	(((Spa,Sce),Sju),Smi,Sku);	looks good, outmost species are missing	-3845.78	-3830.48	-3830.48	-3825.84	-3825.84	0	1	-0.000104	1	0.22296	3.87883	2.40107
REC114	primates	16	((Hmo,Nle),((Ggo,(Hsa,(Ppa,Ptr))),Pab),(((Csa,Cmo),((Pan,(Mle,Cat)),((Mmu,Mfa),Mne))),Rro));	looks good	-1558.47	-1556.94	-1556.53	-1557.02	-1556.53	0.817284	0.664646	0.982372	0.612014	0.398	2.68189	0.288736
REC114	rodents	18	(Pma,Pde(Rno,(((((((((Msp,((Mmm,Mmc),Mmd)),Msr),Mca),Mpa),Mmi),(Mna,Mco)),Asy),Gsu,(Ani,Rdi)),Rso)));	looks good	-3049.17	-3008.09	-3002.16	-3008.65	-3000.31	11.8545	0.00266647	16.6819	0.000238534	0.32921	3.23883	1.65866
REC114	budding yeasts	6	(Seu,(((Spa,Sce),Smi),Sku),Sar);	looks good	-5788.22	-5722.59	-5722.59	-5715.94	-5714.92	-0.000146	1	2.04619	0.3595	0.28978	4.44143	4.16981
IHO1	primates	18	((Hmo,Nle),((Ggo,(Hsa,(Ppa,Ptr))),Pab),((Csa,((Pan,(Mle,Cat)),((Mmu,Mfa),Mne))),((Tfr,(Rro,Rbi)),Pte)));	looks good	-3596.42	-3592.56	-3590.9	-3592.68	-3590.9	3.32336	0.189854	3.56517	0.168217	0.73744	4.04966	0.32436
IHO1	rodents	17	(Pma,Pde,((Rno,(((((((((Msp,((Mmm,Mmc),Mmd)),Msr),Mca),Mpa),Mco),Asy),Gsu),(Ani,Rdi)),Rso)),Mun));	looks good	-7774.27	-7695.56	-7689.56	-7698.33	-7689.23	11.9813	0.00250241	18.2099	0.000111109	0.6129	3.6858	2.28867
IHO1	birds	7	((Sbo,Sat),(Cus,Eru),((Cmn,Tgu),Gtr));	looks good	-5126.27	-5100.88	-5092.47	-5101.2	-5092.5	16.8076	0.00022397	17.3916	0.000167253	0.78184	3.34222	0.878824
MER2	budding yeasts	7	(Suv,(((Spa,Sce),Sju),Smi),Sku,Sar);	looks good, some small stretches of mismatches	-3697.01	-3635.4	-3635.4	-3631.2	-3631.18	0	1	0.040024	0.980199	0.17701	3.44622	2.88489
MEI1	primates	17	((Hmo,Nle),((Ggo,(Hsa,(Ppa,Ptr))),Pab),(((Csa,Cmo),((Pan,Mle),((Mmu,Mfa),Mne))),((Tfr,Rro),Pte)));	looks good	-7609.9	-7596.27	-7591.99	-7596.33	-7591.99	8.56658	0.0137943	8.69568	0.0129327	0.43462	5.84601	0.298706
MEI1	rodents	16	(Pma,Rno,(((((((((Msp,((Mmm,Mmc),Mmd)),Msr),Mca),Mpa),Mmi),Mco),Asy),(Gsu,(Ani,Rdi))),Rso));	looks good	-13530	-13384	-13381.7	-13390.5	-13380.7	4.47145	0.106939	19.5432	5.7055e-05	0.26444	4.07005	1.4433
MEI1	birds	7	(((Sbo,Sat),Hru),(Cus,Eru),(Tgu,Gtr));	looks good	-7419.04	-7402.63	-7402.61	-7402.76	-7402.61	0.032588	0.983635	0.293318	0.863726	0.43157	3.95078	0.503775
MRE11	primates	14	(Nle,((Ggo,(Hsa,(Ppa,Ptr))),Pab),((Csa,((Pan,(Mle,Cat)),((Mmu,Mfa),Mne))),Rro));	looks good	-3560.29	-3555.51	-3554.55	-3555.63	-3554.56	1.91677	0.383468	2.13487	0.343867	0.13127	2.95808	0.161651
MRE11	rodents	18	(Pma,Pde,((Rno,((((((((Msp,((Mmm,Mmc),Mmd)),Msr),Mca),Mpa),Mmi),(Mna,Mco)),(Gsu,(Ani,Rdi))),Rso)),Mun));	looks good	-6695.7	-6592.78	-6591.19	-6592.8	-6589.2	3.18325	0.20362	7.20401	0.0272691	0.15155	3.76708	1.16433
MRE11	birds	8	(((Sbo,Sat),Hru),(Cus,Eru),((Cmn,Tgu),Gtr));	looks good, some small stretches of mismatches	-4647.41	-4597.39	-4593.56	-4597.77	-4593.57	7.66263	0.0216771	8.39646	0.0150256	0.20084	2.8836	0.51779
MRE11	budding yeasts	8	(Seu,Suv,((((Spa,Sce),Sju),Smi),Sar),Sba);	looks good, some small stretches of mismatches	-7458.22	-7294.38	-7294.38	-7270.01	-7269.12	0	1	1.77553	0.411478	0.1066	3.91846	2.59273
RAD50	primates	17	((Hmo,Nle),((Ggo,(Hsa,(Ppa,Ptr))),Pab),(((Csa,Cmo),((Pan,Mle),((Mmu,Mfa),Mne))),((Tfr,Rro),Pte)));	looks good	-6180.26	-6178.2	-6178.2	-6178.13	-6178.13	-2e-06	1	1.2e-05	1	0.08919	3.33595	0.131239
RAD50	rodents	17	(Pma,Pde,((Rno,(((((((((Msp,((Mmm,Mmc),Mmd)),Msr),Mca),Mpa),Mmi),Mco)),(Gsu,(Ani,Rdi))),Rso)),Mun));	looks good	-11861.4	-11771.7	-11771.7	-11771.1	-11762.9	-1.4e-05	1	16.4839	0.0002634	0.08305	2.09136	1.11856
RAD50	birds	8	(((Sbo,Sat),Hru),(Cus,Eru),((Cmn,Tgu),Gtr));	looks good	-9241.12	-9166.25	-9154.09	-9168.48	-9154.09	24.3185	5.241e-06	28.7787	5.63e-07	0.23667	2.73534	0.625914
RAD50	budding yeasts	7	(Suv,((((Spa,Sce),Sju),Smi),Sar),Sba);	looks good	-12583.9	-12400.6	-12400.6	-12366.2	-12366.1	0	1	0.122616	0.940353	0.06851	2.77647	2.71807
NBN	primates	19	((Hmo,Nle),((Ggo,(Hsa,(Ppa,Ptr))),Pab)),((((Csa,Cmo),((Pan,(Mle,Cat)),((Mmu,Mfa),Mne))),((Tfr,(Rro,Rbi)),Pte)));	looks good, some small stretches of mismatches, but they are synonymous	-4382.24	-4377.44	-4377.44	-4377.45	-4377.45	2e-06	1	0.006062	0.997004	0.34671	3.90052	0.285794
NBN	rodents	16	(Pma,(Rno,((((((((Msp,((Mmm,Mmc),Mmd)),Msr),Mca),Mpa),Mmi),Mco),(Gsu,(Ani,Rdi))),Rso)),Mun);	looks good	-8773.69	-8670	-8662.49	-8669.83	-8659.21	15.0132	0.000549501	21.2353	2.4484e-05	0.29696	3.15546	1.62638
NBN	birds	8	(((Sbo,Sat),Hru),(Cus,Eru),((Cmn,Tgu),Gtr));	looks good	-6192.34	-6147.56	-6144.86	-6148.96	-6144.9	5.38946	0.0675762	8.11848	0.0172663	0.3972	3.25812	0.884943
NBN	budding yeasts	6	(Seu,(((Spa,Sce),Sju),Sku),Sar);	looks good, some small stretches of mismatches	-11746	-11631.9	-11631.9	-11619	-11618.4	0	1	1.26182	0.532059	0.30814	3.82269	4.26082
EXO1	primates	17	((Hmo,Nle),((Ggo,(Hsa,(Ppa,Ptr))),Pab),(((Csa,Cmo),(Cat,((Mmu,Mfa),Mne))),((Tfr,(Rro,Rbi)),Pte)));	looks good	-5310.02	-5294.91	-5293.88	-5295.1	-5293.89	2.0649	0.356116	2.42735	0.297155	0.26911	3.70216	0.341629
EXO1	rodents	16	(Rno,((((((((Msp,((Mmm,Mmc),Mmd)),Msr),Mca),Mpa),Mmi),(Mna,Mco)),(Gsu,(Ani,Rdi))),Rso),Mun);	looks good	-9174.65	-9079.77	-9079.77	-9079.95	-9075.61	0	1	8.6833	0.013017	0.29506	3.5142	1.4617
EXO1	birds	8	(((Sbo,Sat),Hru),(Cus,Eru),((Cmn,Tgu),Gtr));	looks good	-5928.73	-5886.49	-5886.2	-5886.63	-5886.06	0.573056	0.750887	1.13935	0.565808	0.30635	3.07637	0.662324
EXO1	budding yeasts	8	(Seu,Suv,((((Spa,Sce),Sju),Smi),Sar),Sba);	looks good	-8137.27	-8013.46	-8013.46	-7983.37	-7982.93	0	1	0.890926	0.640504	0.13069	3.48796	2.81734
MEIOB	primates	16	((Hmo,Nle),((Ggo,(Hsa,(Ppa,Ptr))),Pab),(((Csa,Cmo),((Pan,Cat),((Mmu,Mfa)))),((Tfr,Rro),Pte)));	looks good	-2615.65	-2612.4	-2612.4	-2612.35	-2612.35	0	1	-0.014988	1	0.30567	3.73738	0.293975
MEIOB	rodents	17	(Pma,Pde,((Rno,((((((((Msp,((Mmm,Mmc),Mmd)),Msr),Mca),Mpa),Mmi),Asy),(Gsu,(Ani,Rdi))),Rso)),Mun));	looks good	-4264.76	-4225.62	-4225.49	-4224.57	-4223.28	0.260294	0.878095	2.57267	0.276236	0.17796	3.86733	1.06715
MEIOB	birds	8	(((Sbo,Sat),Hru),(Cus,Eru),((Cmn,Tgu),Gtr));	looks good	-3239.32	-3216.42	-3216.33	-3216.69	-3216.31	0.175154	0.916219	0.75946	0.684203	0.17636	2.75335	0.582401
RAD51	primates	16	((Hmo,Nle),((Ggo,(Hsa,(Ppa,Ptr))),Pab),(((Csa,Cmo),((Pan,Mle),(Mmu,Mfa))),((Tfr,Rro),Pte)));	looks good	-1560.81	-1560.81	-1560.81	-1560.81	-1560.81	0.000112	1	-0.000112	1	0.03912	9.21804	0.117559
RAD51	rodents	17	(Pma,(Rno,((((((((Msp,((Mmm,Mmc),Mmd)),Msr),Mca),Mpa),Mmi),(Mna,Mco)),(Gsu,(Ani,Rdi))),Rso)),Mun);	looks good	-2581.19	-2576.36	-2576.28	-2577.85	-2576.34	0.166274	0.920351	3.02238	0.220689	0.01743	3.32995	0.809733
RAD51	birds	6	(Hru,(Cus,Eru),((Cmn,Tgu),Gtr));	looks good	-1871.34	-1871.34	-1871.34	-1871.37	-1871.37	0.00138	0.9995	-0.001372	1	0.02593	4.00583	0.421833
RAD51	budding yeasts	8	(Seu,Suv,((((Spa,Sce),Sju),Sku),Sar),Sba);	looks good	-3619.48	-3594.08	-3594.08	-3591.72	-3591.72	0	1	-0.0008	1	0.03946	2.93354	2.05461
DMC1	primates	16	((Hmo,Nle),((Ggo,(Hsa,(Ppa,Ptr))),Pab),(((Csa,Cmo),(Pan,(Mmu,Mfa))),((Tfr,(Rro,Rbi)),Pte)));	looks good, some mismatches that could be errors	-1599.05	-1594.77	-1594.77	-1594.81	-1594.77	0.00082	0.9995	0.073992	0.963676	0.13004	4.66508	0.125151
DMC1	rodents	17	(Pma,Pde,(Rno,((((((((Msp,((Mmm,Mmc),Mmd)),Msr),Mca),Mmi),(Mna,Mco)),Asy),(Gsu,(Ani,Rdi))),Rso)));	looks good	-2470.46	-2454.1	-2454.1	-2454.38	-2454.12	-2e-06	1	0.52261	0.769896	0.0642	2.46196	0.64566
DMC1	birds	5	(Hru,Cus,((Cmn,Tgu),Gtr));	looks good	-1648.38	-1648.38	-1648.38	-1648.39	-1648.39	0.000492	1	-0.000488	1	0.03031	3.07197	0.254711
DMC1	budding yeasts	5	(Suv,((Spa,Sce),Smi),Sar);	looks good, outmost species are missing	-2395.71	-2391.68	-2391.68	-2393.4	-2391.9	0	1	3.00173	0.222907	0.00912	5.23735	1.93706
MSH2	primates	17	((Hmo,Nle),((Ggo,(Hsa,(Ppa,Ptr))),Pab),(((Csa,Cmo),((Pan,Cat),((Mmu,Mfa),Mne))),((Rro,Rbi),Pte)));	looks good	-4666.74	-4666.74	-4666.74	-4666.77	-4666.77	0.000958	0.9995	-0.000984	1	0.0534	2.66743	0.1608
MSH2	rodents	16	(Pma,(Rno,(((((((((((Mmm,Mmc),Mmd)),Msr),Mca),Mpa),Mmi),Mco),Asy),(Gsu,(Ani,Rdi))),Rso)),Mun);	looks good	-8718.5	-8662.31	-8661.56	-8658.1	-8652.51	1.50016	0.472367	11.1674	0.00375939	0.09888	3.70114	1.16609
MSH2	birds	8	(((Sbo,Sat),Hru),(Cus,Eru),((Cmn,Tgu),Gtr));	looks good	-6023.76	-6001.17	-6001.17	-6000.7	-6000.62	0	1	0.15025	0.927743	0.07321	2.19757	0.504047
MSH2	budding yeasts	7	(Seu,Suv,((((Spa,Sce),Sju),Sku),Sar));	looks good, some small stretches of mismatches	-9314.85	-9297.47	-9297.47	-9261.9	-9261.9	0	1	-0.007302	1	0.04217	3.17636	2.42845
MSH4	primates	18	((Hmo,Nle),((Ggo,(Hsa,(Ppa,Ptr))),Pab),(((Csa,Cmo),((Pan,Cat),((Mmu,Mfa),Mne))),((Tfr,(Rro,Rbi)),Pte)));	looks good	-5007.62	-4996.59	-4993.65	-4996.72	-4993.7	5.88073	0.0528393	6.03605	0.0488989	0.24138	4.34107	0.195215
MSH4	rodents	10	(Rno,((Msp,((Mmm,Mmc),Mmd)),((Gsu,Gdo),(Ani,Rdi))),Rso);	looks good, some small stretches of mismatches but they are shared by multiple species	-6633.98	-6579.47	-6559.22	-6582.6	-6559.12	40.5074	2e-09	46.9609	6.347e-11	0.17768	3.21184	0.58417
MSH4	birds	7	((Sbo,Hru),(Cus,Eru),((Cmn,Tgu),Gtr));	looks good, some small stretches of mismatches	-6331.92	-6295.78	-6294.98	-6297.17	-6294.98	1.59964	0.449329	4.37012	0.112478	0.1618	3.14967	0.596222
MSH4	budding yeasts	9	(Seu,Suv,(((((Spa,Sce),Sju),Smi),Sku),Sar),Sba);	looks good	-10102.7	-9987.3	-9987.3	-9945.38	-9945.38	-9.6e-05	1	-0.001578	1	0.09893	3.88245	2.62517
MSH5	primates	15	((Hmo,Nle),((Ggo,(Hsa,Ppa)),Pab),(((Csa,Cmo),(Cat,((Mmu,Mfa),Mne))),((Tfr,Rro),Pte)));	looks good	-4490.38	-4483.77	-4483.57	-4483.78	-4483.57	0.397454	0.81996	0.40402	0.817095	0.1943	5.45827	0.213759
MSH5	rodents	17	(Pma,(Rno,(((((((((Msp,((Mmm,Mmc),Mmd)),Msr),Mca),Mpa),Mmi),Mco),Asy),(Gsu,(Ani,Rdi))),Rso)),Mun);	looks good, some small stretches of mismatches	-8232.28	-8176.94	-8176.94	-8176.56	-8176.06	0	1	1.00264	0.605622	0.11428	3.49143	1.33376
MSH5	birds	8	(((Sbo,Sat),Hru),(Cus,Eru),((Cmn,Tgu),Gtr));	looks good	-5792.54	-5737.42	-5734.55	-5738	-5735.25	5.73848	0.0567557	5.50617	0.0637364	0.24731	3.44136	0.604993
MSH5	budding yeasts	8	(Seu,Suv,(((((Spa,Sce),Sju),Smi),Sku),Sar));	looks good	-12215.9	-12033.4	-12033.4	-11997	-11995.4	-1.8e-05	1	3.1685	0.20505	0.15561	3.62001	3.51893
HEI10	primates	19	((Hmo,Nle),((Ggo,(Hsa,(Ppa,Ptr))),Pab)),((((Csa,Cmo),((Pan,(Mle,Cat)),((Mmu,Mfa),Mne))),((Tfr,(Rro,Rbi)),Pte)));	looks good	-1536.65	-1525.71	-1524.03	-1525.77	-1524.03	3.36909	0.185537	3.4986	0.173861	0.14659	3.03105	0.222505
HEI10	rodents	19	(Pma,Pde,((Rno,((((((((Msp,((Mmm,Mmc),Mmd)),Msr),Mca),Mpa),Mmi),((Mna,Mco),Hal)),(Gsu,(Ani,Rdi))),Rso)),Mun));	looks good	-2610.72	-2588.67	-2588.82	-2587.96	-2587.81	-0.288964	1	0.300522	0.860278	0.09329	2.99375	1.23246
HFM1	primates	14	((Hmo,Nle),((Ggo,(Hsa,(Ppa,Ptr))),Pab),((Cmo,((Pan,Cat),(Mmu,Mfa))),(Rro,Pte)));	looks good	-7845.13	-7832.48	-7832.48	-7832.49	-7832.41	2e-06	1	0.152002	0.926816	0.29596	3.96594	0.231386
HFM1	rodents	17	(Pma,(Rno,(((((((Msp,((Mmm,Mmc),Mmd)),Msr),Mpa),Mmi),(Mna,Mco)),((Gsu,Gdo),(Ani,Rdi))),Rso)),Mun);	looks good	-15579.8	-15407.5	-15400.7	-15411.2	-15397.1	13.6412	0.00109118	28.3092	7.12e-07	0.33613	3.92967	1.43366
HFM1	birds	7	(((Sbo,Sat),Hru),(Cus,Eru),(Tgu,Gtr));	looks good, some small stretches of mismatches	-9492.51	-9423.34	-9416.42	-9424.59	-9416.16	13.8469	0.000984379	16.8761	0.000216483	0.27038	2.60336	0.495721
HFM1	budding yeasts	6	(Suv,(((Spa,Sce),Sju),Smi),Sba);	looks good, some small stretches of mismatches	-12081.6	-11826.5	-11826.5	-11806.8	-11806.8	0	1	-0.000264	1	0.11758	2.94472	2.27169
RNF212	rodents	17	(Pma,Pde,((Rno,((((((((((Mmm,Mmc),Mmd)),Msr),Mca),Mpa),Mmi),(Mna,Mco)),(Gsu,(Ani,Rdi))),Rso)),Mun));	looks good	-3177.29	-3143.58	-3140.01	-3144.77	-3140.39	7.14546	0.0280856	8.75507	0.0125567	0.3668	5.49232	1.3526
RNF212	birds	7	(((Sbo,Sat),Hru),Cus,((Cmn,Tgu),Gtr));	looks good	-2552.34	-2523.52	-2520.21	-2523.53	-2520.09	6.61169	0.0366625	6.88473	0.0319846	0.55995	2.47507	1.07815
RNF212	budding yeasts	8	(Seu,Suv,((((Spa,Sce),Sju),Sku),Sar),Sba);	looks good	-5030.28	-4978.94	-4978.94	-4967.77	-4967.77	0	1	-0.000154	1	0.12097	4.08097	2.92103
MLH1	primates	19	((Hmo,Nle),((Ggo,(Hsa,(Ppa,Ptr))),Pab)),((((Csa,Cmo),((Pan,(Mle,Cat)),((Mmu,Mfa),Mne))),((Tfr,(Rro,Rbi)),Pte)));	looks good	-4002.77	-4002.77	-4002.77	-4002.78	-4002.79	0.000128	1	-0.015528	1	0.18056	3.31943	0.18768
MLH1	rodents	16	(Pma,(Rno,((((((((Msp,((Mmm,Mmc),Mmd)),Msr),Mca),Mpa),Mmi),Mco),(Gsu,(Ani,Rdi))),Rso)),Mun);	looks good, some small stretches of mismatches	-7142.02	-7049.26	-7049.26	-7049.44	-7047.9	0	1	3.07091	0.215348	0.14696	2.94221	1.11068
MLH1	birds	7	((Sat,Hru),(Cus,Eru),((Cmn,Tgu),Gtr));	looks good	-4966.67	-4922.24	-4919.53	-4922.35	-4919.55	5.41153	0.0668035	5.59792	0.0608709	0.21678	4.97015	0.544946
MLH1	budding yeasts	7	(Seu,Suv,((((Spa,Sce),Sju),Smi),Sku));	looks good, some small stretches of mismatches	-8600.88	-8450.41	-8450.41	-8426.34	-8424.87	0	1	2.93244	0.230847	0.12664	3.86706	2.59021
MLH3	primates	15	((Hmo,Nle),((Ggo,(Hsa,(Ppa,Ptr))),Pab),(((Csa,Cmo),(Pan,(Mmu,Mfa))),((Tfr,Rro),Pte)));	looks good	-8728.58	-8719.38	-8716.44	-8719.44	-8716.44	5.8877	0.0526547	5.9947	0.0499117	0.54346	5.54712	0.30166
MLH3	rodents	15	(Pma,Rno,((((((((Msp,((Mmm,Mmc),Mmd)),Msr),Mca),Mpa),Mmi),Mco),(Gsu,(Ani,Rdi))),Rso));	looks good, some small stretches of mismatches	-16109.3	-15931.6	-15923.1	-15937.5	-15925.7	16.8869	0.000215295	23.5306	7.768e-06	0.42516	3.81508	1.58643
MLH3	birds	7	((Sbo,Sat),(Cus,Eru),((Cmn,Tgu),Gtr));	looks good	-10754.6	-10681.1	-10670	-10681.9	-10670	22.1004	1.5887e-05	23.8624	6.583e-06	0.44493	3.95501	0.708321
MLH3	budding yeasts	9	(Seu,Suv,(((((Spa,Sce),Sju),Smi),Sku),Sar),Sba);	looks good, some small stretches of mismatches	-10072.7	-9942.23	-9942.23	-9902.75	-9902.55	-0.000106	1	0.400582	0.818321	0.17877	4.53559	3.79518
MUS81	primates	19	((Hmo,Nle),((Ggo,(Hsa,(Ppa,Ptr))),Pab),(((Csa,Cmo),((Pan,(Mle,Cat)),((Mmu,Mfa),Mne))),((Tfr,(Rro,Rbi)),Pte)));	looks good	-3362.57	-3356.43	-3354.38	-3357.66	-3354.4	4.11191	0.127965	6.5252	0.0382925	0.19711	6.49353	0.335366
MUS81	rodents	21	(Pma,Pde,((Rno,(((((((((Msp,((Mmm,Mmc),Mmd)),Msr),Mca),Mpa),Mmi),((Mna,Mco),Hal)),Asy),((Gsu,Gdo),(Ani,Rdi))),Rso)),Mun));	looks good	-6441.97	-6345.98	-6344.5	-6348.48	-6345	2.95622	0.228093	6.9633	0.0307612	0.21735	4.14091	1.66618
MUS81	budding yeasts	8	(Seu,Suv,((((Spa,Sce),Sju),Smi),Sar),Sba);	looks good, some small stretches of mismatches	-7273.65	-7132.35	-7132.35	-7095.17	-7095.17	-2e-06	1	-0.000228	1	0.10873	3.43609	3.08091
BLM	primates	16	((Hmo,Nle),((Ggo,(Hsa,(Ppa,Ptr))),Pab),(((Csa,Cmo),((Pan,Cat),(Mmu,Mfa))),((Tfr,Rro),Pte)));	looks good	-8058.46	-8030.83	-8020.43	-8031.5	-8020.44	20.805	3.0356e-05	22.1181	1.5745e-05	0.39128	5.50398	0.254252
BLM	rodents	17	(Pma,Rno,((((((((Msp,((Mmm,Mmc),Mmd)),Msr),Mca),Mpa),(Mna,Mco)),Asy),((Gsu,Gdo),(Ani,Rdi))),Rso));	looks good	-14612.2	-14395.9	-14373	-14402.9	-14371.5	45.8219	1.122e-10	62.7785	2.331e-14	0.30065	3.35793	1.34909
BLM	budding yeasts	6	(Seu,Suv,(((Spa,Sce),Sju),Sar));	looks good, some small stretches of mismatches	-14521.7	-14382.5	-14382.5	-14349.4	-14349.3	0	1	0.20724	0.901676	0.09753	3.6728	2.36554
RNF212B	primates	18	((Hmo,Nle),((Ggo,(Hsa,(Ppa,Ptr))),Pab),(((Csa,Cmo),((Pan,Cat),((Mmu,Mfa),Mne))),((Tfr,(Rro,Rbi)),Pte)));	looks good	-1697.98	-1694.82	-1694.78	-1694.9	-1694.78	0.072678	0.964158	0.2489	0.882938	0.25631	6.9161	0.25336
RNF212B	rodents	18	(Pma,(Rno,(((((((((Msp,((Mmm,Mmc),Mmd)),Msr),Mca),Mpa),Mmi),(Mna,Mco)),Asy),(Gsu,(Ani,Rdi))),Rso)),Mun);	looks good	-2890.65	-2883.26	-2882.53	-2884.12	-2882.14	1.45833	0.482391	3.94904	0.138831	0.31917	3.70291	1.13457
RNF212B	birds	6	(((Sbo,Sat),Hru),(Cmn,Tgu),Gtr);	looks good, some small stretches of mismatches but there is a gap therein another species anyways	-1705.58	-1690.82	-1689.96	-1690.96	-1689.67	1.71698	0.423797	2.58576	0.274446	0.33773	5.1364	1.07392
		legend
		gene	gene name(s) of the proteins analyzed
		lineage	lineage that was analyzed
		n	number of sequences included in the analysis
		tree	tree used for the analysis, in newick format
		notes/final check	notes about the quality of the sequence alignment
		M0 LnL	likelihood model M0
		M1 LnL	likelihood model M1
		M2 LnL	likelihood model M2
		M7 LnL	likelihood model M7
		M8 LnL	likelihood model M8
		LRT M2-M1	test statistic calculated as 2(LnL_M2-LnL_M1)
		p M1-M2 (df=2)	p-value (2 degrees of freedom), significant p-values highlighted in green
		LRT M8-M7	test statistic calculated as 2(LnL_M8-LnL_M7)
		p M7-M8 (df=2)	p-value (2 degrees of freedom), significant p-values highlighted in green
		dN/dS M0	dN/dS estimated under model M0
		kappa M0	kappa estimated under model M0
		tree length	tree length

## Sheet: Supplemental_table_S3
Supplemental table S3 PAML domain
gene	lineage	tree	gene partition 1	description partition 1	partition 2	description partition 2	dN/dS partition 1	dN/dS partition 2	ℓ Model C	ℓ Model E	2Δℓ	p-value
MLH1	MOUSE N=16	(Pma,(Rno,((((((((Msp,((Mmm,Mmc),Mmd)),Msr),Mca),Mpa),Mmi),Mco),(Gsu,(Ani,Rdi))),Rso)),Mun);	MLH1(1-335,505-760)	structured regions	MLH1(336-504)	disordered regions	0.06299	0.43709	-7046.57	-6981.43	130.262	0
MLH1	BIRDS N=7	((Sat,Hru),(Cus,Eru),((Cmn,Tgu),Gtr));	MLH1(1-337,497-749)	structured regions	MLH1(338-496)	disordered regions	0.11431	0.61627	-4912.55	-4886.86	51.3858	6.945e-12
MLH1	PRIMATES N=19	((Hmo,Nle),((Ggo,(Hsa,(Ppa,Ptr))),Pab),(((Csa,Cmo),((Pan,(Mle,Cat)),((Mmu,Mfa),Mne))),((Tfr,(Rro,Rbi)),Pte)));	MLH1(1-337,504-765)	structured regions	MLH1(338-503)	disordered regions	0.10216	0.44557	-3964.93	-3956.92	16.0329	0.00033
MLH1	YEAST N=7	(Seu,Suv,((((Spa,Sce),Sju),Smi),Sku));	MLH1(1-335,515-774)	structured regions	MLH1(336-514)	disordered regions	0.07625	0.30863	-8499.46	-8450.64	97.6403	0
MLH3	MOUSE N=15	(Pma,Rno,((((((((Msp,((Mmm,Mmc),Mmd)),Msr),Mca),Mpa),Mmi),Mco),(Gsu,(Ani,Rdi))),Rso));	MLH3(1-349,1211-1483)	structured regions	MLH3(350-1210)	disordered regions	0.20527	0.60688	-16051.5	-15994	115.067	0
MLH3	BIRDS N=7	((Sbo,Sat),(Cus,Eru),((Cmn,Tgu),Gtr));	MLH3(1-404,1179-1432)	structured regions	MLH3(405-1178)	disordered regions	0.17478	0.65404	-10681.3	-10638.5	85.6708	0
MLH3	PRIMATES N=15	((Hmo,Nle),((Ggo,(Hsa,(Ppa,Ptr))),Pab),(((Csa,Cmo),(Pan,(Mmu,Mfa))),((Tfr,Rro),Pte)));	MLH3(1-399,1218-1453)	structured regions	MLH3(400-1217)	disordered regions	0.21802	0.81587	-8684.13	-8665.9	36.4571	1.212e-08
MLH3	YEAST N=9	(Seu,Suv,(((((Spa,Sce),Sju),Smi),Sku),Sar),Sba);	MLH3(1-372,518-715)	structured regions	MLH3(373-517)	disordered regions	0.14655	0.34167	-10020.1	-10001.3	37.4595	7.343e-09
RAD50	PRIMATES N=17	((Hmo,Nle),((Ggo,(Hsa,(Ppa,Ptr))),Pab),(((Csa,Cmo),((Pan,Mle),((Mmu,Mfa),Mne))),((Tfr,Rro),Pte)));	RAD50(1-181,1155-1312)	structured regions	RAD50(182-1154)	disordered regions	0.04255	0.1057	-6119.96	-6116.59	6.73532	0.03448
RAD50	MOUSE N=17	(Pma,Pde,((Rno,(((((((((Msp,((Mmm,Mmc),Mmd)),Msr),Mca),Mpa),Mmi),Mco)),(Gsu,(Ani,Rdi))),Rso)),Mun));	RAD50(1-182,1155-1312)	structured regions	RAD50(183-1154)	disordered regions	0.05632	0.09414	-11853.5	-11846.6	13.7888	0.001013
RAD50	BIRDS N=8	(((Sbo,Sat),Hru),(Cus,Eru),((Cmn,Tgu),Gtr));	RAD50(1-182,1155-1312)	structured regions	RAD50(183-1154)	disordered regions	0.11655	0.29682	-9207.37	-9195.54	23.6598	7.283e-06
RAD50	YEAST N=7	(Suv,((((Spa,Sce),Sju),Smi),Sar),Sba);	RAD50(1-188,1161-1312)	structured regions	RAD50(189-1160)	disordered regions	0.00269	0.09	-12517.4	-12424.9	184.835	0
SKI8	YEAST N=9	(Seu,Suv,(((((Spa,Sce),Sju),Smi),Sku),Sar),Sba);	SKI8(12-179)	N-terminal	SKI8(1-11,180-397)	C-terminal	0.10232	0.01962	-4183.66	-4153.4	60.5325	7.172e-14
SKI8	MOUSE N=18	(Pma,Pde((Rno,((((((((Msp,((Mmm,Mmc),Mmd)),Msr),Mca),Mpa),Mmi),(Mna,Mco)),(Gsu,(Ani,Rdi))),Rso)),Mun));	SKI8(12-145)	N-terminal	SKI8(1-11,146-305)	C-terminal	0.0502	0.02027	-2323.15	-2317.34	11.6196	0.002997
SKI8	PRIMATES N=19	((Hmo,Nle),((Ggo,(Hsa,(Ppa,Ptr))),Pab),(((Csa,Cmo),((Pan,(Mle,Cat)),((Mmu,Mfa),Mne))),((Tfr,(Rro,Rbi)),Pte)));	SKI8(12-145)	N-terminal	SKI8(1-11,146-305)	C-terminal	0.0001	0.01273	-1355.55	-1355.06	0.984996	0.6111
SKI8	BIRDS N=8	(((Sbo,Sat),Hru),(Cus,Eru),((Cmn,Tgu),Gtr));	SKI8(12-145)	N-terminal	SKI8(1-11,146-306)	C-terminal	0.01463	0.0001	-1706.62	-1704.69	3.87128	0.1444
legend
gene	gene name(s) of the proteins analyzed
lineage	lineage that was analyzed and number of sequences included in the analysis
tree	tree used for the analysis, in newick format
gene partition 1	amino aicd positions selected for the first partition of the gene
description partition 1	description of the first partition of the gene
partition 2	amino aicd positions selected for the second partition of the gene
description partition 2	description of the second partition of the gene
dN/dS partition 1	estimated dN/dS ratio under model E for the residues in the first partition of the gene
dN/dS partition 2	estimated dN/dS ratio under model E for the residues in the second partition of the gene
ℓ Model C	likelihood model C
ℓ Model E	likelihood model E
2Δℓ	test statistic calculated as 2(LnL_E-LnL_C)
p-value	p-value (2 degrees of freedom), significant p-values highlighted in green

## Sheet: Supplemental_table_S4
Supplemental table S4 complex analyses
gene	lineage	amino_acid	pLDDT	BEB_average	postprob>0.9	rel_SESA	contacting
RAD50	MOUSE	:517.A	81.03	1.415	1.415	0.374298				legend
MLH1	MOUSE	:404.A	35.53	1.426	1.426	0.641934				gene	gene name
RAD50	YEAST	:776.A	82.55	1.428	1.428	0.381449				lineage	lineage name
MRE11	MOUSE	:611.A	34.65	1.435	1.435	0.613655				amino_acid	amino acid residue, according to ChimeraX nomenclature
RAD50	YEAST	:371.A	65.26	1.438	1.438	0.33261				pLDDT	pLDDT score for each residue from Alphafold
MSH5	MOUSE	:202.A	55.35	1.439	1.439	0.561315				BEB_average	posterior mean dN/dS estimate for each residue
MRE11	MOUSE	:620.A	53.59	1.44	1.44	0.58022	RAD50			postprob>0.9	posterior probability for dN/dS greater than 1, numbers indicate significant probability (>0.9), none indicates lower probability
MSH5	YEAST	:230.A	53.21	1.449	1.449	0.502882				rel_SESA	relative solvent exposed surface area
MLH1	YEAST	:611.A	85.06	1.453	1.453	0.452226				contacting	gene name of the protein with which the residue is predicted to interact
RAD50	MOUSE	:455.A	83.01	1.456	1.456	0.402001
RAD50	MOUSE	:126.A	81.48	1.457	1.457	0.550128	MRE11
MRE11	MOUSE	:551.A	35.72	1.466	1.466	0.598445
MLH1	MOUSE	:455.A	29.28	1.469	1.469	0.525303
MRE11	YEAST	:616.A	34.84	1.471	1.471	0.632689
MLH1	MOUSE	:440.A	34.61	1.484	1.484	0.546171
MRE11	MOUSE	:550.A	36.76	1.489	1.489	0.523426
RAD50	MOUSE	:121.A	80.42	1.491	1.491	0.539691
MRE11	MOUSE	:600.A	40.17	1.492	1.492	0.531829
RAD50	MOUSE	:462.A	80.35	1.494	1.494	0.441275
MSH4	BIRDS	:80.A	24.28	1.522	1.522	0.588834
TOP6BL	MOUSE	:579.A	32.11	1.596	1.596	0.791705
TOP6BL	MOUSE	:191.A	62.39	1.598	1.598	0.441316
TOP6BL	MOUSE	:394.A	83.26	1.599	1.599	0.376002
TOP6BL	MOUSE	:433.A	90.66	1.6	1.6	0.476848
TOP6BL	MOUSE	:311.A	63.63	1.601	1.601	0.568797
TOP6BL	MOUSE	:168.A	73.64	1.602	1.602	0.576468
TOP6BL	MOUSE	:483.A	29.19	1.604	1.604	0.55372
TOP6BL	MOUSE	:446.A	59.72	1.608	1.608	0.45678	SPO11
TOP6BL	MOUSE	:473.A	31.44	1.61	1.61	0.554683
TOP6BL	MOUSE	:479.A	27.62	1.61	1.61	0.611765
MRE11	PRIMATES	:651.A	39.06	1.615	1.615	0.595866
TOP6BL	MOUSE	:147.A	95.36	1.615	1.615	0.325857
TOP6BL	MOUSE	:338.A	69.41	1.617	1.617	0.470155
MLH3	MOUSE	:1033.A	31.83	1.619	1.619	0.628835
TOP6BL	MOUSE	:103.A	43.07	1.621	1.621	0.583888
TOP6BL	MOUSE	:241.A	60.46	1.625	1.625	0.526876
MLH3	MOUSE	:1440.A	45.78	1.629	1.629	0.618925
MLH3	MOUSE	:742.A	29.76	1.633	1.633	0.571908
TOP6BL	MOUSE	:28.A	42.76	1.633	1.633	0.683265
MLH3	MOUSE	:557.A	32.51	1.634	1.634	0.548738
MLH3	MOUSE	:439.A	28.95	1.644	1.644	0.596143
TOP6BL	MOUSE	:60.A	64.67	1.654	1.654	0.422432
MLH3	MOUSE	:950.A	32.76	1.66	1.66	0.514378
MLH3	MOUSE	:1006.A	29.17	1.669	1.669	0.6448
TOP6BL	MOUSE	:310.A	69.65	1.671	1.671	0.522382
TOP6BL	MOUSE	:96.A	27.97	1.672	1.672	0.655643
TOP6BL	MOUSE	:42.A	91.26	1.675	1.675	0.472188
TOP6BL	MOUSE	:79.A	66.72	1.678	1.678	0.283601
MLH3	MOUSE	:836.A	27.5	1.682	1.682	0.563312
TOP6BL	MOUSE	:465.A	29.13	1.683	1.683	0.618367
TOP6BL	MOUSE	:43.A	87.46	1.698	1.698	0.576588
SPO11	MOUSE	:252.A	95.59	1.89	1.89	0.428551
MSH5	BIRDS	:392.A	79.81	2.021	2.021	0.429602	MSH4
MSH5	PRIMATES	:820.A	72.46	2.026	2.026	0.357811
MSH5	BIRDS	:412.A	71.75	2.174	2.174	0.337772	MSH4
MLH1	BIRDS	:507.A	91	2.417	2.417	0.412016
MRE11	BIRDS	:437.A	40.19	2.485	2.485	0.553634
MRE11	BIRDS	:642.A	25.22	2.492	2.492	0.591891
MLH1	BIRDS	:420.A	24.41	2.498	2.498	0.548754
MRE11	BIRDS	:115.A	76.69	2.499	2.499	0.397642
MLH1	BIRDS	:443.A	39.66	2.509	2.509	0.508204
SPO11	BIRDS	:48.A	96.25	2.527	2.527	0.473438	TOP6BL
MRE11	BIRDS	:607.A	31.84	2.529	2.529	0.527245	RAD50
MRE11	BIRDS	:562.A	28.97	2.544	2.544	0.585822
SPO11	BIRDS	:3.A	27.28	2.554	2.554	0.598386
MRE11	BIRDS	:560.A	29.88	2.56	2.56	0.597677
RAD50	BIRDS	:788.A	80.92	2.595	2.595	0.233048
RAD50	BIRDS	:149.A	90.25	2.596	2.596	0.197331
RAD50	BIRDS	:101.A	92.41	2.61	2.61	0.308314
MRE11	BIRDS	:680.A	27.23	2.614	2.614	0.592329
RAD50	BIRDS	:332.A	81.38	2.633	2.633	0.183911
SPO11	BIRDS	:5.A	26.7	2.665	2.665	0.693369
RAD50	BIRDS	:94.A	90.13	2.734	2.734	0.0807257
MSH4	PRIMATES	:550.A	43.82	2.739	2.739	0.544446
RAD50	BIRDS	:946.A	85.15	2.743	2.743	0.431022
MSH4	PRIMATES	:53.A	24.77	2.751	2.751	0.568447
RAD50	BIRDS	:108.A	80.15	2.754	2.754	0.474489
RAD50	BIRDS	:687.A	68.83	2.767	2.767	0.480714
MSH4	PRIMATES	:42.A	24.86	2.794	2.794	0.602617
RAD50	BIRDS	:624.A	84.11	2.795	2.795	0.398541
MSH4	MOUSE	:70.A	39.37	2.957	2.957	0.535581
MLH3	BIRDS	:627.A	29.65	3.019	3.019	0.561237
MLH3	BIRDS	:560.A	25.59	3.028	3.028	0.478121
MLH3	BIRDS	:503.A	21.69	3.032	3.032	0.519484
MLH3	BIRDS	:549.A	25.27	3.048	3.048	0.549182
SPO11	PRIMATES	:281.A	97.13	3.049	3.049	0.407302
MSH4	MOUSE	:1.A	48.18	3.054	3.054	0.481659	MSH5
MSH4	MOUSE	:11.A	46.11	3.064	3.064	0.510553	MSH5
MSH4	MOUSE	:28.A	23.18	3.071	3.071	0.598695
MSH4	MOUSE	:2.A	44.56	3.072	3.072	0.55507
MSH4	MOUSE	:30.A	23.19	3.089	3.089	0.621245
MSH4	MOUSE	:81.A	36.56	3.095	3.095	0.52946
MSH4	MOUSE	:33.A	22.86	3.096	3.096	0.601062
MSH4	MOUSE	:32.A	24.75	3.103	3.103	0.567244
MSH4	MOUSE	:31.A	27.66	3.107	3.107	0.555137
TOP6BL	PRIMATES	:536.A	27.8	3.135	3.135	0.627837
MLH3	BIRDS	:725.A	25.62	3.142	3.142	0.637796
MLH3	BIRDS	:750.A	26.79	3.176	3.176	0.630006
MLH3	BIRDS	:501.A	23.22	3.2	3.2	0.508189
MLH1	BIRDS	:1.A	47.34	0.101	none	0.701836	MLH3
MLH1	BIRDS	:2.A	50.47	0.151	none	0.555281	MLH3
MLH1	BIRDS	:3.A	74.62	2.043	none	0.658231	MLH3
MLH1	BIRDS	:4.A	82.38	0.613	none	0.567984	MLH3
MLH1	BIRDS	:5.A	89.5	0.137	none	0.619659	MLH3
MLH1	BIRDS	:6.A	90.31	0.125	none	0.607355	MLH3
MLH1	BIRDS	:7.A	89.69	0.125	none	0.621901	MLH3
MLH1	BIRDS	:8.A	89.75	0.169	none	0.557452	MLH3
MLH1	BIRDS	:9.A	90.56	0.101	none	0.409939	MLH3
MLH1	BIRDS	:10.A	85.75	0.112	none	0.46749
MLH1	BIRDS	:11.A	83.25	0.151	none	0.401079
MLH1	BIRDS	:12.A	84.56	0.13	none	0.373749	MLH3
MLH1	BIRDS	:13.A	86.31	0.121	none	0.382924	MLH3
MLH1	BIRDS	:14.A	84.81	0.111	none	0.277894
MLH1	BIRDS	:15.A	82.62	0.166	none	0.349596	MLH3
MLH1	BIRDS	:16.A	83.88	0.137	none	0.442799	MLH3
MLH1	BIRDS	:17.A	80.69	0.151	none	0.31215
MLH1	BIRDS	:18.A	83.19	0.151	none	0.0839603
MLH1	BIRDS	:19.A	78.75	0.125	none	0.153869
MLH1	BIRDS	:20.A	82.25	0.118	none	0.397578	MLH3
MLH1	BIRDS	:21.A	83.81	0.106	none	0.322085
MLH1	BIRDS	:22.A	90.19	0.137	none	0
MLH1	BIRDS	:23.A	89.12	0.148	none	0.355286	MLH3
MLH1	BIRDS	:24.A	92.38	0.123	none	0.314029	MLH3
MLH1	BIRDS	:25.A	94.56	0.142	none	0
MLH1	BIRDS	:26.A	94.31	0.151	none	0.356398
MLH1	BIRDS	:27.A	91.75	0.111	none	0.287985
MLH1	BIRDS	:28.A	93.38	0.151	none	0
MLH1	BIRDS	:29.A	95.31	0.137	none	0
MLH1	BIRDS	:30.A	93.31	0.098	none	0.16977
MLH1	BIRDS	:31.A	92.12	0.118	none	0.256528
MLH1	BIRDS	:32.A	94.5	0.101	none	0.0418994
MLH1	BIRDS	:33.A	95.12	0.134	none	0
MLH1	BIRDS	:34.A	92.5	0.118	none	0.0514873
MLH1	BIRDS	:35.A	92.56	0.11	none	0.420114
MLH1	BIRDS	:36.A	94.88	0.138	none	0.192425
MLH1	BIRDS	:37.A	93.06	0.171	none	0.16465
MLH1	BIRDS	:38.A	91.38	0.101	none	0.267113
MLH1	BIRDS	:39.A	92.19	0.107	none	0.311939
MLH1	BIRDS	:40.A	93.31	0.093	none	0.569147
MLH1	BIRDS	:41.A	95.62	0.109	none	0.110335
MLH1	BIRDS	:42.A	95.31	0.145	none	0.42884
MLH1	BIRDS	:43.A	96.38	0.116	none	0.341305
MLH1	BIRDS	:44.A	97.56	0.137	none	0.0452684
MLH1	BIRDS	:45.A	97	0.148	none	0.453734
MLH1	BIRDS	:46.A	97.81	0.115	none	0.100251
MLH1	BIRDS	:47.A	97.31	2.342	none	0.2613
MLH1	BIRDS	:48.A	96.88	0.107	none	0.081413
MLH1	BIRDS	:49.A	95.81	0.092	none	0.33779
MLH1	BIRDS	:50.A	92.56	0.101	none	0.367129
MLH1	BIRDS	:51.A	90.69	0.102	none	0.133178
MLH1	BIRDS	:52.A	93.06	0.102	none	0.126354
MLH1	BIRDS	:53.A	92.88	0.168	none	0.213341
MLH1	BIRDS	:54.A	94.81	0.098	none	0.40735
MLH1	BIRDS	:55.A	96.62	0.13	none	0.204295
MLH1	BIRDS	:56.A	97.88	0.134	none	0.0269857
MLH1	BIRDS	:57.A	97.56	0.148	none	0.210196
MLH1	BIRDS	:58.A	98	0.108	none	0.0819162
MLH1	BIRDS	:59.A	97.38	0.145	none	0.387725
MLH1	BIRDS	:60.A	97.56	0.101	none	0.290451
MLH1	BIRDS	:61.A	96.44	0.1	none	0.33568
MLH1	BIRDS	:62.A	95.12	0.125	none	0.130721
MLH1	BIRDS	:63.A	95	0.138	none	0.441826
MLH1	BIRDS	:64.A	94.5	0.102	none	0.348258
MLH1	BIRDS	:65.A	95.38	0.137	none	0.27748
MLH1	BIRDS	:66.A	94.56	0.101	none	0.435321	MLH3
MLH1	BIRDS	:67.A	93.44	0.093	none	0.434408
MLH1	BIRDS	:68.A	92.81	0.101	none	0.44793
MLH1	BIRDS	:69.A	93.88	0.101	none	0.313662	MLH3
MLH1	BIRDS	:70.A	92.88	0.164	none	0.0152266
MLH1	BIRDS	:71.A	92.75	0.099	none	0.456679
MLH1	BIRDS	:72.A	92.06	0.103	none	0.383078	MLH3
MLH1	BIRDS	:73.A	92.75	0.114	none	0.279168	MLH3
MLH1	BIRDS	:74.A	91.88	0.138	none	0.0681546
MLH1	BIRDS	:75.A	90.19	0.118	none	0.409469	MLH3
MLH1	BIRDS	:76.A	86.25	0.101	none	0.445826	MLH3
MLH1	BIRDS	:77.A	84.88	0.109	none	0.455484	MLH3
MLH1	BIRDS	:78.A	85.44	0.108	none	0.402781	MLH3
MLH1	BIRDS	:79.A	87.5	0.14	none	0.413491	MLH3
MLH1	BIRDS	:80.A	84.19	0.116	none	0.61654	MLH3
MLH1	BIRDS	:81.A	82.94	0.093	none	0.355708
MLH1	BIRDS	:82.A	79.69	0.169	none	0.357134	MLH3
MLH1	BIRDS	:83.A	77.75	0.145	none	0.576403	MLH3
MLH1	BIRDS	:84.A	79.19	0.092	none	0.434732
MLH1	BIRDS	:85.A	73.12	0.107	none	0.54932	MLH3
MLH1	BIRDS	:86.A	76.75	0.101	none	0.479292
MLH1	BIRDS	:87.A	73.44	0.098	none	0.304035
MLH1	BIRDS	:88.A	70.62	0.17	none	0.460702	MLH3
MLH1	BIRDS	:89.A	65.5	0.107	none	0.490727
MLH1	BIRDS	:90.A	67.31	0.116	none	0.486361
MLH1	BIRDS	:91.A	69.88	0.101	none	0.296231
MLH1	BIRDS	:92.A	68.31	0.109	none	0.653356
MLH1	BIRDS	:93.A	76.56	0.115	none	0.339167
MLH1	BIRDS	:94.A	74.5	0.119	none	0.201509
MLH1	BIRDS	:95.A	73.12	0.102	none	0.280911
MLH1	BIRDS	:96.A	71.25	0.107	none	0.270303
MLH1	BIRDS	:97.A	72.56	0.123	none	0.57957	MLH3
MLH1	BIRDS	:98.A	79.19	0.123	none	0.33862
MLH1	BIRDS	:99.A	84.94	0.118	none	0.310229
MLH1	BIRDS	:100.A	87.69	0.145	none	0.296295
MLH1	BIRDS	:101.A	91.88	0.171	none	0.314422
MLH1	BIRDS	:102.A	91.75	0.109	none	0.176555
MLH1	BIRDS	:103.A	91.75	0.11	none	0.171131
MLH1	BIRDS	:104.A	93.81	0.137	none	0.104036
MLH1	BIRDS	:105.A	94.62	0.116	none	0.0690463
MLH1	BIRDS	:106.A	92.62	0.125	none	0.21593
MLH1	BIRDS	:107.A	92.44	0.107	none	0
MLH1	BIRDS	:108.A	94.5	0.151	none	0.0782557
MLH1	BIRDS	:109.A	95.25	0.125	none	0.386714
MLH1	BIRDS	:110.A	97	0.107	none	0.13998
MLH1	BIRDS	:111.A	97.19	0.115	none	0.319842
MLH1	BIRDS	:112.A	97.12	0.114	none	0
MLH1	BIRDS	:113.A	97.12	0.115	none	0.264017
MLH1	BIRDS	:114.A	97.31	0.616	none	0.142011
MLH1	BIRDS	:115.A	96.5	0.092	none	0.241614
MLH1	BIRDS	:116.A	95.5	0.115	none	0.267737
MLH1	BIRDS	:117.A	92.88	0.569	none	0.533352
MLH1	BIRDS	:118.A	92	0.101	none	0.561386
MLH1	BIRDS	:119.A	91.75	0.108	none	0.301886
MLH1	BIRDS	:120.A	91.19	0.098	none	0.630543
MLH1	BIRDS	:121.A	93.69	0.138	none	0.366815
MLH1	BIRDS	:122.A	96.31	0.108	none	0.0850391
MLH1	BIRDS	:123.A	96.62	0.13	none	0.236068
MLH1	BIRDS	:124.A	96.88	0.101	none	0.393931
MLH1	BIRDS	:125.A	96.62	0.109	none	0.0485508
MLH1	BIRDS	:126.A	96.69	0.11	none	0.356929
MLH1	BIRDS	:127.A	95.12	0.156	none	0.0842391
MLH1	BIRDS	:128.A	90.56	0.116	none	0.384602
MLH1	BIRDS	:129.A	88.81	0.101	none	0.391565
MLH1	BIRDS	:130.A	86.44	0.096	none	0.240417
MLH1	BIRDS	:131.A	90.19	0.092	none	0.513898
MLH1	BIRDS	:132.A	93.69	0.134	none	0.288466
MLH1	BIRDS	:133.A	92.5	0.391	none	0.45286
MLH1	BIRDS	:134.A	91.19	1.039	none	0.439336
MLH1	BIRDS	:135.A	91.81	0.655	none	0.548659
MLH1	BIRDS	:136.A	94.06	0.142	none	0.220592
MLH1	BIRDS	:137.A	94.88	0.098	none	0.467577
MLH1	BIRDS	:138.A	95.38	0.147	none	0.445857
MLH1	BIRDS	:139.A	94.44	0.138	none	0.292677
MLH1	BIRDS	:140.A	92.25	0.107	none	0.512938
MLH1	BIRDS	:141.A	88.69	0.096	none	0.545696
MLH1	BIRDS	:142.A	92.31	0.11	none	0.536368
MLH1	BIRDS	:143.A	95.12	0.145	none	0.372392
MLH1	BIRDS	:144.A	96.31	0.096	none	0.132878
MLH1	BIRDS	:145.A	97.62	0.108	none	0.260388
MLH1	BIRDS	:146.A	97.69	0.148	none	0.306132
MLH1	BIRDS	:147.A	97.5	0.137	none	0.237086
MLH1	BIRDS	:148.A	97.44	0.782	none	0.230135
MLH1	BIRDS	:149.A	97.38	0.107	none	0.13499
MLH1	BIRDS	:150.A	96.19	0.101	none	0.347105
MLH1	BIRDS	:151.A	94.19	0.101	none	0.279627
MLH1	BIRDS	:152.A	93.75	0.138	none	0.105085
MLH1	BIRDS	:153.A	92.81	0.107	none	0
MLH1	BIRDS	:154.A	91.5	0.156	none	0.409757
MLH1	BIRDS	:155.A	89	0.096	none	0.294656
MLH1	BIRDS	:156.A	88.5	0.114	none	0.24588
MLH1	BIRDS	:157.A	85.75	0.096	none	0.474682
MLH1	BIRDS	:158.A	88.12	0.116	none	0.524805	MLH3
MLH1	BIRDS	:159.A	85	0.12	none	0.298902	MLH3
MLH1	BIRDS	:160.A	86.81	0.749	none	0.451531
MLH1	BIRDS	:161.A	85.62	0.098	none	0.507422	MLH3
MLH1	BIRDS	:162.A	88.12	0.107	none	0.448638	MLH3
MLH1	BIRDS	:163.A	87.94	0.151	none	0.189838
MLH1	BIRDS	:164.A	75.19	0.098	none	0.572785	MLH3
MLH1	BIRDS	:165.A	91.62	0.097	none	0.396195
MLH1	BIRDS	:166.A	92.94	0.142	none	0.35613
MLH1	BIRDS	:167.A	93.38	0.45	none	0.461623
MLH1	BIRDS	:168.A	94.56	0.101	none	0.327126	MLH3
MLH1	BIRDS	:169.A	94.75	0.101	none	0.169731
MLH1	BIRDS	:170.A	95.62	0.117	none	0.148411
MLH1	BIRDS	:171.A	94.81	0.108	none	0.396411
MLH1	BIRDS	:172.A	94.62	0.092	none	0.389362
MLH1	BIRDS	:173.A	95.75	0.097	none	0
MLH1	BIRDS	:174.A	95.56	0.155	none	0.20767
MLH1	BIRDS	:175.A	94.19	0.101	none	0.396299
MLH1	BIRDS	:176.A	95.19	0.107	none	0.159625
MLH1	BIRDS	:177.A	96.19	0.107	none	0.0289331
MLH1	BIRDS	:178.A	95.5	0.622	none	0.146665
MLH1	BIRDS	:179.A	95.81	0.123	none	0.251592
MLH1	BIRDS	:180.A	96	0.117	none	0
MLH1	BIRDS	:181.A	95.81	0.145	none	0
MLH1	BIRDS	:182.A	95.44	0.888	none	0.0226954
MLH1	BIRDS	:183.A	95.81	0.124	none	0.183921
MLH1	BIRDS	:184.A	93.56	0.111	none	0.153888
MLH1	BIRDS	:185.A	90.31	0.129	none	0.367691
MLH1	BIRDS	:186.A	89.12	0.125	none	0.401278
MLH1	BIRDS	:187.A	94.56	0.137	none	0.177268
MLH1	BIRDS	:188.A	95.81	0.11	none	0.246211
MLH1	BIRDS	:189.A	97.06	0.107	none	0.0689453
MLH1	BIRDS	:190.A	96	0.129	none	0.357962
MLH1	BIRDS	:191.A	97	0.107	none	0.0291073
MLH1	BIRDS	:192.A	95.44	0.092	none	0.301958
MLH1	BIRDS	:193.A	94.69	0.098	none	0.37764
MLH1	BIRDS	:194.A	91.75	0.145	none	0.405514
MLH1	BIRDS	:195.A	86.75	0.102	none	0.675307
MLH1	BIRDS	:196.A	91	0.468	none	0.422032
MLH1	BIRDS	:197.A	85.12	0.106	none	0.59698	MLH3
MLH1	BIRDS	:198.A	89.12	2.287	none	0.524924	MLH3
MLH1	BIRDS	:199.A	90.5	0.129	none	0.347407
MLH1	BIRDS	:200.A	92.06	0.101	none	0.456367
MLH1	BIRDS	:201.A	93.38	0.107	none	0.154141
MLH1	BIRDS	:202.A	94	0.101	none	0.558975	MLH3
MLH1	BIRDS	:203.A	94.12	0.105	none	0.116408
MLH1	BIRDS	:204.A	90.81	0.155	none	0.457442	MLH3
MLH1	BIRDS	:205.A	86.56	0.146	none	0.450704
MLH1	BIRDS	:206.A	86.56	0.104	none	0.524319	MLH3
MLH1	BIRDS	:207.A	90.88	0.146	none	0.253914
MLH1	BIRDS	:208.A	94.12	0.131	none	0.339267
MLH1	BIRDS	:209.A	94.81	0.115	none	0.23143
MLH1	BIRDS	:210.A	95.12	0.13	none	0.270599
MLH1	BIRDS	:211.A	94.31	0.098	none	0.341587	MLH3
MLH1	BIRDS	:212.A	95.12	0.11	none	0.0423241
MLH1	BIRDS	:213.A	95.38	0.104	none	0
MLH1	BIRDS	:214.A	94.88	0.122	none	0.348111	MLH3
MLH1	BIRDS	:215.A	92.5	0.151	none	0.460637
MLH1	BIRDS	:216.A	93.44	0.137	none	0.247385
MLH1	BIRDS	:217.A	92.81	0.107	none	0.281082
MLH1	BIRDS	:218.A	92.38	0.096	none	0.302659
MLH1	BIRDS	:219.A	92.19	0.097	none	0.365556	MLH3
MLH1	BIRDS	:220.A	89.88	0.107	none	0.45829	MLH3
MLH1	BIRDS	:221.A	93.19	0.107	none	0.0710453
MLH1	BIRDS	:222.A	92.69	0.11	none	0.181957
MLH1	BIRDS	:223.A	90.69	0.122	none	0.510374	MLH3
MLH1	BIRDS	:224.A	92.88	0.102	none	0.237884
MLH1	BIRDS	:225.A	94.75	0.15	none	0.193911
MLH1	BIRDS	:226.A	94.25	0.097	none	0.168713
MLH1	BIRDS	:227.A	95.19	0.101	none	0.426942
MLH1	BIRDS	:228.A	94.69	0.13	none	0.0302805
MLH1	BIRDS	:229.A	94.12	0.125	none	0.457143
MLH1	BIRDS	:230.A	92.75	0.138	none	0.27731
MLH1	BIRDS	:231.A	92.88	0.101	none	0.474424
MLH1	BIRDS	:232.A	89.88	0.101	none	0.269222
MLH1	BIRDS	:233.A	88	0.603	none	0.570691
MLH1	BIRDS	:234.A	87.44	0.096	none	0.529454
MLH1	BIRDS	:235.A	83.75	0.169	none	0.313693
MLH1	BIRDS	:236.A	89.25	0.151	none	0.348207
MLH1	BIRDS	:237.A	92.56	0.109	none	0.103729
MLH1	BIRDS	:238.A	94.38	0.092	none	0.364689
MLH1	BIRDS	:239.A	95.19	0.101	none	0.0325661
MLH1	BIRDS	:240.A	95.81	0.093	none	0.431652
MLH1	BIRDS	:241.A	95.44	0.102	none	0.1954
MLH1	BIRDS	:242.A	96.62	0.141	none	0.18995
MLH1	BIRDS	:243.A	95.81	0.137	none	0
MLH1	BIRDS	:244.A	94.75	0.137	none	0
MLH1	BIRDS	:245.A	91.69	0.097	none	0.193503
MLH1	BIRDS	:246.A	88.19	0.108	none	0.462427	MLH3
MLH1	BIRDS	:247.A	87.12	0.111	none	0.482704
MLH1	BIRDS	:248.A	89.62	0.156	none	0.170229
MLH1	BIRDS	:249.A	89.5	0.111	none	0.397319
MLH1	BIRDS	:250.A	92	0.13	none	0.243733
MLH1	BIRDS	:251.A	89.19	0.098	none	0.597158	MLH3
MLH1	BIRDS	:252.A	89.06	0.092	none	0.524	MLH3
MLH1	BIRDS	:253.A	91.06	0.138	none	0.234981
MLH1	BIRDS	:254.A	94.19	0.455	none	0.271003
MLH1	BIRDS	:255.A	95.19	0.107	none	0.242332
MLH1	BIRDS	:256.A	96.06	0.151	none	0.0541363
MLH1	BIRDS	:257.A	95.25	0.149	none	0.0984743
MLH1	BIRDS	:258.A	94.62	0.13	none	0.046389
MLH1	BIRDS	:259.A	92.25	0.097	none	0.166217
MLH1	BIRDS	:260.A	89.94	0.111	none	0.438422
MLH1	BIRDS	:261.A	89.56	0.125	none	0.436116
MLH1	BIRDS	:262.A	89.12	0.125	none	0.238827
MLH1	BIRDS	:263.A	92.62	0.171	none	0.168537
MLH1	BIRDS	:264.A	91.81	0.114	none	0.170196
MLH1	BIRDS	:265.A	91.06	0.118	none	0.45183
MLH1	BIRDS	:266.A	91.44	0.129	none	0.412926
MLH1	BIRDS	:267.A	91.12	0.13	none	0.495821
MLH1	BIRDS	:268.A	91.5	0.107	none	0.370598	MLH3
MLH1	BIRDS	:269.A	91.25	2.341	none	0.179447
MLH1	BIRDS	:270.A	93.19	0.166	none	0.35134
MLH1	BIRDS	:271.A	92.31	0.092	none	0.487913	MLH3
MLH1	BIRDS	:272.A	92.88	0.151	none	0.258169
MLH1	BIRDS	:273.A	93.12	0.097	none	0.0826863
MLH1	BIRDS	:274.A	91.69	0.101	none	0.278905
MLH1	BIRDS	:275.A	92.44	0.108	none	0.494077	MLH3
MLH1	BIRDS	:276.A	92.69	0.13	none	0.190259
MLH1	BIRDS	:277.A	92.56	0.156	none	0.0416834
MLH1	BIRDS	:278.A	91	0.107	none	0.456998	MLH3
MLH1	BIRDS	:279.A	89.56	0.107	none	0.476752	MLH3
MLH1	BIRDS	:280.A	88	0.117	none	0.333455	MLH3
MLH1	BIRDS	:281.A	89.06	0.171	none	0.184085
MLH1	BIRDS	:282.A	87.94	0.142	none	0.4396
MLH1	BIRDS	:283.A	83.94	0.092	none	0.611454
MLH1	BIRDS	:284.A	85.81	0.11	none	0.59376
MLH1	BIRDS	:285.A	91.81	0.932	none	0.29928
MLH1	BIRDS	:286.A	93.56	0.123	none	0.244568
MLH1	BIRDS	:287.A	94.75	0.142	none	0.053053
MLH1	BIRDS	:288.A	96.19	0.13	none	0
MLH1	BIRDS	:289.A	96.38	0.156	none	0
MLH1	BIRDS	:290.A	97.25	0.156	none	0.0968464
MLH1	BIRDS	:291.A	96.56	0.151	none	0
MLH1	BIRDS	:292.A	96.31	0.11	none	0.308952
MLH1	BIRDS	:293.A	94.12	0.17	none	0.115284
MLH1	BIRDS	:294.A	92.69	0.101	none	0.440657
MLH1	BIRDS	:295.A	91.25	0.097	none	0.108356
MLH1	BIRDS	:296.A	87.94	0.141	none	0.224356
MLH1	BIRDS	:297.A	84.25	0.141	none	0.467596
MLH1	BIRDS	:298.A	83.75	0.148	none	0.536377	MLH3
MLH1	BIRDS	:299.A	86.38	0.096	none	0.322631
MLH1	BIRDS	:300.A	86.62	0.114	none	0.202457
MLH1	BIRDS	:301.A	84.62	0.101	none	0.368234	MLH3
MLH1	BIRDS	:302.A	80.31	0.13	none	0.639501
MLH1	BIRDS	:303.A	78.38	0.096	none	0.411731	MLH3
MLH1	BIRDS	:304.A	82.25	0.13	none	0.341402	MLH3
MLH1	BIRDS	:305.A	80.75	0.125	none	0.328589	MLH3
MLH1	BIRDS	:306.A	75.75	0.113	none	0.423412	MLH3
MLH1	BIRDS	:307.A	76.44	0.115	none	0.27429
MLH1	BIRDS	:308.A	78.81	0.092	none	0.482745
MLH1	BIRDS	:309.A	81.38	0.124	none	0.314392
MLH1	BIRDS	:310.A	85.12	0.118	none	0.36731
MLH1	BIRDS	:311.A	86.5	0.106	none	0.268218
MLH1	BIRDS	:312.A	86.62	0.125	none	0.393423	MLH3
MLH1	BIRDS	:313.A	86.38	0.107	none	0.250253
MLH1	BIRDS	:314.A	86.62	0.114	none	0.464212	MLH3
MLH1	BIRDS	:315.A	87.62	0.125	none	0.445867
MLH1	BIRDS	:316.A	88.56	0.102	none	0.306607	MLH3
MLH1	BIRDS	:317.A	91.12	0.098	none	0.504584	MLH3
MLH1	BIRDS	:318.A	91.5	0.116	none	0.430503
MLH1	BIRDS	:319.A	90.94	0.101	none	0.0923948
MLH1	BIRDS	:320.A	91.81	0.17	none	0.314094	MLH3
MLH1	BIRDS	:321.A	92.38	0.115	none	0.370449	MLH3
MLH1	BIRDS	:322.A	92.19	0.121	none	0.37189
MLH1	BIRDS	:323.A	93.38	0.128	none	0.0454393
MLH1	BIRDS	:324.A	93.31	0.145	none	0.38931	MLH3
MLH1	BIRDS	:325.A	92.44	0.145	none	0.397054	MLH3
MLH1	BIRDS	:326.A	93.62	0.798	none	0.203395
MLH1	BIRDS	:327.A	93.5	0.114	none	0.0468069
MLH1	BIRDS	:328.A	93.06	0.118	none	0.277118	MLH3
MLH1	BIRDS	:329.A	91.38	0.11	none	0.465739
MLH1	BIRDS	:330.A	91.38	0.097	none	0.315238
MLH1	BIRDS	:331.A	89.69	0.151	none	0.153651
MLH1	BIRDS	:332.A	86.38	0.172	none	0.429221	MLH3
MLH1	BIRDS	:333.A	76.75	0.123	none	0.478378
MLH1	BIRDS	:334.A	67.75	0.111	none	0.418406	MLH3
MLH1	BIRDS	:335.A	59.16	0.096	none	0.463503	MLH3
MLH1	BIRDS	:336.A	47.56	0.142	none	0.55016	MLH3
MLH1	BIRDS	:337.A	47.94	0.129	none	0.483069	MLH3
MLH1	BIRDS	:338.A	43.66	0.122	none	0.542715	MLH3
MLH1	BIRDS	:339.A	36.06	0.101	none	0.572555	MLH3
MLH1	BIRDS	:340.A	36.5	0.156	none	0.537343	MLH3
MLH1	BIRDS	:341.A	35.19	0.13	none	0.594169	MLH3
MLH1	BIRDS	:342.A	30.09	0.108	none	0.567028	MLH3
MLH1	BIRDS	:343.A	34.69	0.148	none	0.5936	MLH3
MLH1	BIRDS	:344.A	29.73	0.117	none	0.598905	MLH3
MLH1	BIRDS	:345.A	36.72	0.171	none	0.608664	MLH3
MLH1	BIRDS	:346.A	31.22	0.115	none	0.632997	MLH3
MLH1	BIRDS	:347.A	34.12	0.142	none	0.578189
MLH1	BIRDS	:348.A	35.84	0.104	none	0.645268
MLH1	BIRDS	:349.A	28.86	0.621	none	0.587267
MLH1	BIRDS	:350.A	29.36	0.098	none	0.592508
MLH1	BIRDS	:351.A	26.53	0.135	none	0.54611
MLH1	BIRDS	:352.A	28.22	0.65	none	0.589351
MLH1	BIRDS	:353.A	27.86	0.146	none	0.624631
MLH1	BIRDS	:354.A	29.06	2.362	none	0.56279
MLH1	BIRDS	:355.A	27.09	0.686	none	0.505791
MLH1	BIRDS	:356.A	29.23	0.107	none	0.559606
MLH1	BIRDS	:357.A	27.78	0.114	none	0.5416
MLH1	BIRDS	:358.A	25.3	0.092	none	0.574574
MLH1	BIRDS	:359.A	24.62	0.129	none	0.607774
MLH1	BIRDS	:360.A	25.31	0.603	none	0.520079
MLH1	BIRDS	:361.A	25.98	0.109	none	0.515772
MLH1	BIRDS	:362.A	26.8	0.111	none	0.537216
MLH1	BIRDS	:363.A	27.97	0.604	none	0.602846
MLH1	BIRDS	:364.A	27.72	0.11	none	0.538877
MLH1	BIRDS	:365.A	28.73	0.13	none	0.565175
MLH1	BIRDS	:366.A	28.44	0.107	none	0.564858
MLH1	BIRDS	:367.A	27.83	1.834	none	0.600198
MLH1	BIRDS	:368.A	28.86	0.098	none	0.623958
MLH1	BIRDS	:369.A	28.38	0.438	none	0.662874
MLH1	BIRDS	:370.A	33.59	1.756	none	0.602149
MLH1	BIRDS	:371.A	31.83	0.671	none	0.597517
MLH1	BIRDS	:372.A	35.66	0.101	none	0.59592
MLH1	BIRDS	:373.A	41.19	0.092	none	0.592972
MLH1	BIRDS	:374.A	43.56	0.107	none	0.479743
MLH1	BIRDS	:375.A	47.47	0.119	none	0.401568	MLH3
MLH1	BIRDS	:376.A	46.72	0.117	none	0.370141	MLH3
MLH1	BIRDS	:377.A	49.12	0.125	none	0.457826	MLH3
MLH1	BIRDS	:378.A	51.22	1.003	none	0.411727
MLH1	BIRDS	:379.A	53.38	0.101	none	0.496784	MLH3
MLH1	BIRDS	:380.A	46.44	0.106	none	0.312767
MLH1	BIRDS	:381.A	56.22	0.166	none	0.407572	MLH3
MLH1	BIRDS	:382.A	49.34	0.108	none	0.538584
MLH1	BIRDS	:383.A	50.41	0.101	none	0.356856
MLH1	BIRDS	:384.A	54.94	0.146	none	0.635117
MLH1	BIRDS	:385.A	51.81	0.174	none	0.568024
MLH1	BIRDS	:386.A	59.16	0.117	none	0.37849
MLH1	BIRDS	:387.A	52.25	0.148	none	0.510262
MLH1	BIRDS	:388.A	65.38	0.092	none	0.49072	MLH3
MLH1	BIRDS	:389.A	52.88	1.165	none	0.457888
MLH1	BIRDS	:390.A	49.84	0.101	none	0.478302
MLH1	BIRDS	:391.A	56.75	0.107	none	0.455164
MLH1	BIRDS	:392.A	48.31	0.107	none	0.525883
MLH1	BIRDS	:393.A	40.09	0.114	none	0.556412
MLH1	BIRDS	:394.A	37.69	0.148	none	0.52992
MLH1	BIRDS	:395.A	33.94	0.142	none	0.573556
MLH1	BIRDS	:396.A	31.06	0.13	none	0.5617
MLH1	BIRDS	:397.A	31.59	0.111	none	0.581281
MLH1	BIRDS	:398.A	30.03	0.106	none	0.514547
MLH1	BIRDS	:399.A	25.45	2.135	none	0.594693
MLH1	BIRDS	:400.A	29.53	1.122	none	0.644428
MLH1	BIRDS	:401.A	25.91	0.116	none	0.600226
MLH1	BIRDS	:402.A	27.88	1.841	none	0.594622
MLH1	BIRDS	:403.A	22.22	0.757	none	0.644439
MLH1	BIRDS	:404.A	34.59	2.131	none	0.527185
MLH1	BIRDS	:405.A	24.08	0.108	none	0.538692
MLH1	BIRDS	:406.A	23.89	0.101	none	0.533685
MLH1	BIRDS	:407.A	24.64	0.128	none	0.587161
MLH1	BIRDS	:408.A	24.08	2.377	none	0.614079
MLH1	BIRDS	:409.A	23.38	2.353	none	0.581371
MLH1	BIRDS	:410.A	23.42	0.703	none	0.639672
MLH1	BIRDS	:411.A	25	0.107	none	0.559219
MLH1	BIRDS	:412.A	23.92	0.096	none	0.537865
MLH1	BIRDS	:413.A	25.14	0.108	none	0.535108
MLH1	BIRDS	:414.A	24.69	#VALUE!	none	0.623457
MLH1	BIRDS	:415.A	39.03	#VALUE!	none	0.514215
MLH1	BIRDS	:416.A	38.38	#VALUE!	none	0.503139
MLH1	BIRDS	:417.A	22.72	0.118	none	0.527521
MLH1	BIRDS	:418.A	22.34	1.749	none	0.654949
MLH1	BIRDS	:419.A	22.27	0.671	none	0.537393
MLH1	BIRDS	:421.A	20.36	0.117	none	0.604439
MLH1	BIRDS	:422.A	33.19	0.977	none	0.506476
MLH1	BIRDS	:423.A	24.92	0.148	none	0.538612
MLH1	BIRDS	:424.A	24.83	0.101	none	0.525327
MLH1	BIRDS	:425.A	28.02	0.107	none	0.495422
MLH1	BIRDS	:426.A	26.75	0.101	none	0.479375
MLH1	BIRDS	:427.A	25.62	0.101	none	0.53891
MLH1	BIRDS	:428.A	26.78	0.538	none	0.521079
MLH1	BIRDS	:429.A	23.7	0.101	none	0.477042
MLH1	BIRDS	:430.A	24.33	0.106	none	0.576557
MLH1	BIRDS	:431.A	24.78	0.116	none	0.561624
MLH1	BIRDS	:432.A	25.09	0.098	none	0.54552
MLH1	BIRDS	:433.A	25.56	0.171	none	0.590907
MLH1	BIRDS	:434.A	27.47	0.107	none	0.537802
MLH1	BIRDS	:435.A	26.05	0.101	none	0.498908
MLH1	BIRDS	:436.A	25.5	1.596	none	0.579225
MLH1	BIRDS	:437.A	26.72	1.719	none	0.540076
MLH1	BIRDS	:438.A	23.52	0.101	none	0.538238
MLH1	BIRDS	:439.A	25.11	0.583	none	0.573095
MLH1	BIRDS	:440.A	22.98	0.148	none	0.583004
MLH1	BIRDS	:441.A	23.39	0.118	none	0.497508
MLH1	BIRDS	:442.A	22.14	2.322	none	0.491888
MLH1	BIRDS	:444.A	24.58	0.13	none	0.579635
MLH1	BIRDS	:445.A	26.22	2.266	none	0.566425
MLH1	BIRDS	:446.A	36.66	0.115	none	0.576987
MLH1	BIRDS	:447.A	21.38	0.104	none	0.668789
MLH1	BIRDS	:448.A	19.88	0.661	none	0.633047
MLH1	BIRDS	:449.A	36.16	2.107	none	0.534497
MLH1	BIRDS	:450.A	21.69	0.112	none	0.58427
MLH1	BIRDS	:451.A	21.33	0.689	none	0.52606
MLH1	BIRDS	:452.A	21.19	0.675	none	0.599681
MLH1	BIRDS	:453.A	22.3	0.461	none	0.675448
MLH1	BIRDS	:454.A	18.66	1.963	none	0.582504
MLH1	BIRDS	:455.A	21	0.172	none	0.6232
MLH1	BIRDS	:456.A	20.44	0.109	none	0.570026
MLH1	BIRDS	:457.A	36.06	0.115	none	0.51295
MLH1	BIRDS	:458.A	23.03	1.953	none	0.488834
MLH1	BIRDS	:459.A	23.81	0.108	none	0.533654
MLH1	BIRDS	:460.A	24.53	#VALUE!	none	0.518581
MLH1	BIRDS	:461.A	24.83	1.815	none	0.577501
MLH1	BIRDS	:462.A	23.2	0.109	none	0.501969
MLH1	BIRDS	:463.A	22.64	0.128	none	0.597935
MLH1	BIRDS	:464.A	24.17	0.098	none	0.621918
MLH1	BIRDS	:465.A	23.23	0.101	none	0.611201
MLH1	BIRDS	:466.A	31.39	0.142	none	0.552148
MLH1	BIRDS	:467.A	23.66	0.906	none	0.64501
MLH1	BIRDS	:468.A	27.81	0.101	none	0.545093
MLH1	BIRDS	:469.A	25.33	0.098	none	0.607535
MLH1	BIRDS	:470.A	27.05	0.101	none	0.613437
MLH1	BIRDS	:471.A	25.31	0.1	none	0.603797
MLH1	BIRDS	:472.A	34.19	2.335	none	0.587682
MLH1	BIRDS	:473.A	34.69	0.101	none	0.513437
MLH1	BIRDS	:474.A	36.88	0.172	none	0.622969
MLH1	BIRDS	:475.A	39.97	0.705	none	0.522764
MLH1	BIRDS	:476.A	36.47	0.389	none	0.614525
MLH1	BIRDS	:477.A	31.91	0.509	none	0.488878
MLH1	BIRDS	:478.A	33.81	1.848	none	0.527948
MLH1	BIRDS	:479.A	31.88	1.761	none	0.517413
MLH1	BIRDS	:480.A	38.12	0.497	none	0.613369
MLH1	BIRDS	:481.A	35.41	0.461	none	0.560152
MLH1	BIRDS	:482.A	40.34	0.099	none	0.539211
MLH1	BIRDS	:483.A	44.41	0.528	none	0.514121
MLH1	BIRDS	:484.A	51.06	0.108	none	0.504626
MLH1	BIRDS	:485.A	55.66	0.107	none	0.195597
MLH1	BIRDS	:486.A	55.22	0.145	none	0.410717
MLH1	BIRDS	:487.A	53.31	0.135	none	0.597242
MLH1	BIRDS	:488.A	55.88	0.107	none	0.484124	MLH3
MLH1	BIRDS	:489.A	50.16	0.113	none	0.558358
MLH1	BIRDS	:490.A	59.09	0.101	none	0.613098	MLH3
MLH1	BIRDS	:491.A	67	0.101	none	0.501081
MLH1	BIRDS	:492.A	78.62	0.101	none	0.444698
MLH1	BIRDS	:493.A	76.12	0.101	none	0.546939
MLH1	BIRDS	:494.A	80.19	0.134	none	0.363141
MLH1	BIRDS	:495.A	78.62	0.11	none	0.517178
MLH1	BIRDS	:496.A	87.31	0.171	none	0.31005
MLH1	BIRDS	:497.A	88.06	0.108	none	0.514061
MLH1	BIRDS	:498.A	90.88	0.116	none	0.148984
MLH1	BIRDS	:499.A	90.75	0.13	none	0.0902171
MLH1	BIRDS	:500.A	90.25	0.17	none	0.476783
MLH1	BIRDS	:501.A	92.5	0.108	none	0.381669
MLH1	BIRDS	:502.A	91.88	0.149	none	0.0804456
MLH1	BIRDS	:503.A	91.88	0.148	none	0.241955
MLH1	BIRDS	:504.A	91.5	0.114	none	0.402552
MLH1	BIRDS	:505.A	91.75	0.101	none	0.343094
MLH1	BIRDS	:506.A	91.81	0.107	none	0.204325
MLH1	BIRDS	:508.A	90.75	0.111	none	0.458169
MLH1	BIRDS	:509.A	89.31	0.148	none	0.446897
MLH1	BIRDS	:510.A	89.81	0.108	none	0.377374
MLH1	BIRDS	:511.A	90.81	0.125	none	0.279351
MLH1	BIRDS	:512.A	87.81	0.108	none	0.501386
MLH1	BIRDS	:513.A	86.12	0.092	none	0.541874
MLH1	BIRDS	:514.A	86.94	0.117	none	0.143684
MLH1	BIRDS	:515.A	88.62	0.148	none	0.392324
MLH1	BIRDS	:516.A	88.06	0.117	none	0.390168
MLH1	BIRDS	:517.A	90.5	0.101	none	0.108667
MLH1	BIRDS	:518.A	89.62	0.155	none	0.0363849
MLH1	BIRDS	:519.A	89.12	0.776	none	0.408979
MLH1	BIRDS	:520.A	88.69	0.685	none	0.445221
MLH1	BIRDS	:521.A	90.88	0.123	none	0.110413
MLH1	BIRDS	:522.A	88.62	0.129	none	0.417968
MLH1	BIRDS	:523.A	91.12	0.109	none	0.267482
MLH1	BIRDS	:524.A	89.12	0.107	none	0.366379	MLH3
MLH1	BIRDS	:525.A	86.81	0.102	none	0.304093	MLH3
MLH1	BIRDS	:526.A	87	0.138	none	0.36951	MLH3
MLH1	BIRDS	:527.A	86.44	0.107	none	0.437849	MLH3
MLH1	BIRDS	:528.A	85.56	0.675	none	0.384682
MLH1	BIRDS	:529.A	82.75	0.113	none	0.130473
MLH1	BIRDS	:530.A	88.56	0.148	none	0.303129	MLH3
MLH1	BIRDS	:531.A	90.88	0.169	none	0.25345	MLH3
MLH1	BIRDS	:532.A	92	0.107	none	0.133155
MLH1	BIRDS	:533.A	92.12	0.169	none	0.234747	MLH3
MLH1	BIRDS	:534.A	91.38	0.151	none	0.0874792
MLH1	BIRDS	:535.A	87.88	0.148	none	0.308953	MLH3
MLH1	BIRDS	:536.A	88.88	0.151	none	0.219386
MLH1	BIRDS	:537.A	87.62	0.148	none	0.52005
MLH1	BIRDS	:538.A	84.44	0.115	none	0.405278
MLH1	BIRDS	:539.A	85.12	0.093	none	0.271423
MLH1	BIRDS	:540.A	88.88	0.169	none	0.283075	MLH3
MLH1	BIRDS	:541.A	90.19	0.156	none	0.159924
MLH1	BIRDS	:542.A	92.31	0.12	none	0.201507	MLH3
MLH1	BIRDS	:543.A	92.56	0.149	none	0.0337481
MLH1	BIRDS	:544.A	93.19	0.1	none	0.0884899
MLH1	BIRDS	:545.A	92.19	0.117	none	0.0695971
MLH1	BIRDS	:546.A	91.88	0.115	none	0.240659	MLH3
MLH1	BIRDS	:547.A	93.25	0.092	none	0.351847	MLH3
MLH1	BIRDS	:548.A	92.75	0.149	none	0
MLH1	BIRDS	:549.A	93.38	0.111	none	0
MLH1	BIRDS	:550.A	94.25	0.145	none	0.273297
MLH1	BIRDS	:551.A	93.81	0.102	none	0.198527
MLH1	BIRDS	:552.A	94	0.145	none	0.0336291
MLH1	BIRDS	:553.A	94.75	0.13	none	0
MLH1	BIRDS	:554.A	95.5	0.156	none	0.173152
MLH1	BIRDS	:555.A	93.31	0.147	none	0.0693984
MLH1	BIRDS	:556.A	91.81	0.478	none	0.185575
MLH1	BIRDS	:557.A	92.5	0.114	none	0
MLH1	BIRDS	:558.A	92.81	0.103	none	0
MLH1	BIRDS	:559.A	89.44	0.117	none	0.27043
MLH1	BIRDS	:560.A	88	0.099	none	0.256754
MLH1	BIRDS	:561.A	89.94	0.109	none	0.0701783
MLH1	BIRDS	:562.A	86.44	0.108	none	0.217098
MLH1	BIRDS	:563.A	86.5	0.111	none	0.307355
MLH1	BIRDS	:564.A	87.25	0.109	none	0.147772
MLH1	BIRDS	:565.A	82.81	0.096	none	0.260765	MLH3
MLH1	BIRDS	:566.A	86.69	0.106	none	0.335228	MLH3
MLH1	BIRDS	:567.A	87.44	0.151	none	0.282433	MLH3
MLH1	BIRDS	:568.A	87.94	0.123	none	0.48217	MLH3
MLH1	BIRDS	:569.A	86.06	0.171	none	0.311273	MLH3
MLH1	BIRDS	:570.A	83.44	0.109	none	0.611435	MLH3
MLH1	BIRDS	:571.A	84.06	0.118	none	0.47118
MLH1	BIRDS	:572.A	87.56	0.142	none	0.456111
MLH1	BIRDS	:573.A	90.44	0.107	none	0.18512
MLH1	BIRDS	:574.A	93.81	0.113	none	0.336337
MLH1	BIRDS	:575.A	92.69	0.151	none	0.0128633
MLH1	BIRDS	:576.A	92.69	0.117	none	0.33842
MLH1	BIRDS	:577.A	92.38	0.118	none	0.396442	MLH3
MLH1	BIRDS	:578.A	92.5	0.114	none	0.152517
MLH1	BIRDS	:579.A	92.88	0.13	none	0
MLH1	BIRDS	:580.A	91.94	0.508	none	0.232317
MLH1	BIRDS	:581.A	91.5	0.114	none	0.48619	MLH3
MLH1	BIRDS	:582.A	90.44	0.107	none	0.0445697
MLH1	BIRDS	:583.A	90	0.151	none	0.0922025
MLH1	BIRDS	:584.A	88.44	0.118	none	0.460066
MLH1	BIRDS	:585.A	86.62	0.504	none	0.336407	MLH3
MLH1	BIRDS	:586.A	82.81	0.117	none	0.546424	MLH3
MLH1	BIRDS	:587.A	81.25	0.101	none	0.464392	MLH3
MLH1	BIRDS	:588.A	84.81	0.116	none	0.280244	MLH3
MLH1	BIRDS	:589.A	80.94	0.125	none	0.601214	MLH3
MLH1	BIRDS	:590.A	87.94	0.169	none	0.313181
MLH1	BIRDS	:591.A	82.06	0.116	none	0.336993
MLH1	BIRDS	:592.A	81	0.101	none	0.545797
MLH1	BIRDS	:593.A	80.31	0.101	none	0.517869	MLH3
MLH1	BIRDS	:594.A	79.62	0.101	none	0.426107	MLH3
MLH1	BIRDS	:595.A	86	0.123	none	0.418859
MLH1	BIRDS	:596.A	90.56	0.142	none	0.407659
MLH1	BIRDS	:597.A	89.69	0.092	none	0.22962
MLH1	BIRDS	:598.A	91.44	0.101	none	0.335222
MLH1	BIRDS	:599.A	89.75	0.542	none	0.435166	MLH3
MLH1	BIRDS	:600.A	89.56	0.114	none	0.328793	MLH3
MLH1	BIRDS	:601.A	91.62	0.107	none	0
MLH1	BIRDS	:602.A	92.94	0.117	none	0.409388	MLH3
MLH1	BIRDS	:603.A	92.38	0.152	none	0.41982	MLH3
MLH1	BIRDS	:604.A	92.25	0.103	none	0.0554854
MLH1	BIRDS	:605.A	93.38	0.13	none	0.197642
MLH1	BIRDS	:606.A	92.94	0.118	none	0.397215	MLH3
MLH1	BIRDS	:607.A	93.12	0.107	none	0.287935
MLH1	BIRDS	:608.A	92.56	0.172	none	0
MLH1	BIRDS	:609.A	92.75	0.092	none	0.346248
MLH1	BIRDS	:610.A	93.12	0.098	none	0.498834	MLH3
MLH1	BIRDS	:611.A	92.12	0.098	none	0.275747
MLH1	BIRDS	:612.A	92.31	0.108	none	0.331188
MLH1	BIRDS	:613.A	90.69	0.101	none	0.513345
MLH1	BIRDS	:614.A	92.75	0.101	none	0.267433
MLH1	BIRDS	:615.A	92	0.171	none	0.0350554
MLH1	BIRDS	:616.A	90.62	0.406	none	0.403411
MLH1	BIRDS	:617.A	88.12	0.101	none	0.398488
MLH1	BIRDS	:618.A	90.06	0.117	none	0.220153
MLH1	BIRDS	:619.A	90.81	0.824	none	0
MLH1	BIRDS	:620.A	90.5	0.109	none	0.215516
MLH1	BIRDS	:621.A	91.56	0.114	none	0.0706447
MLH1	BIRDS	:622.A	92	0.101	none	0.183829
MLH1	BIRDS	:623.A	92.12	0.101	none	0.222131
MLH1	BIRDS	:624.A	88.38	0.101	none	0.350728
MLH1	BIRDS	:625.A	84.69	#VALUE!	none	0.548103
MLH1	BIRDS	:626.A	83.88	0.118	none	0.473423
MLH1	BIRDS	:627.A	86.69	0.096	none	0.168265
MLH1	BIRDS	:628.A	90.38	0.096	none	0.213621
MLH1	BIRDS	:629.A	92.31	0.114	none	0
MLH1	BIRDS	:630.A	90.06	0.636	none	0.252552
MLH1	BIRDS	:631.A	89.38	0.105	none	0
MLH1	BIRDS	:632.A	92.62	0.152	none	0
MLH1	BIRDS	:633.A	91.5	0.142	none	0.0277548
MLH1	BIRDS	:634.A	89	0.114	none	0.333246	MLH3
MLH1	BIRDS	:635.A	89.5	0.169	none	0.102118
MLH1	BIRDS	:636.A	87.88	0.097	none	0.138038
MLH1	BIRDS	:637.A	81.44	0.098	none	0.393646	MLH3
MLH1	BIRDS	:638.A	80.5	0.111	none	0.563105
MLH1	BIRDS	:639.A	87	0.119	none	0.167421
MLH1	BIRDS	:640.A	86.56	0.106	none	0.474102	MLH3
MLH1	BIRDS	:641.A	89.5	0.142	none	0.066637
MLH1	BIRDS	:642.A	88.06	0.142	none	0.269848
MLH1	BIRDS	:643.A	88.69	0.172	none	0.393844	MLH3
MLH1	BIRDS	:644.A	87.06	0.101	none	0.45308	MLH3
MLH1	BIRDS	:645.A	88.12	0.096	none	0.25907
MLH1	BIRDS	:646.A	91.5	0.169	none	0.105065
MLH1	BIRDS	:647.A	92.88	0.113	none	0.233604	MLH3
MLH1	BIRDS	:648.A	91.69	0.101	none	0.278842	MLH3
MLH1	BIRDS	:649.A	93.81	0.107	none	0.0921018
MLH1	BIRDS	:650.A	94.38	0.909	none	0.0454713
MLH1	BIRDS	:651.A	92.5	0.168	none	0.133108	MLH3
MLH1	BIRDS	:652.A	92.94	0.166	none	0.265006	MLH3
MLH1	BIRDS	:653.A	92.88	0.171	none	0.0370085
MLH1	BIRDS	:654.A	90.44	0.151	none	0.246301	MLH3
MLH1	BIRDS	:655.A	89.81	0.115	none	0.465107	MLH3
MLH1	BIRDS	:656.A	91.5	0.118	none	0.351055	MLH3
MLH1	BIRDS	:657.A	93.69	0.114	none	0.0815051
MLH1	BIRDS	:658.A	91.75	0.111	none	0.29351
MLH1	BIRDS	:659.A	91.81	0.169	none	0.211349
MLH1	BIRDS	:660.A	90.38	0.101	none	0.544374
MLH1	BIRDS	:661.A	92.38	0.101	none	0.387894
MLH1	BIRDS	:662.A	91.44	0.102	none	0.400297
MLH1	BIRDS	:663.A	92	0.097	none	0.297636
MLH1	BIRDS	:664.A	91.88	0.118	none	0.352214
MLH1	BIRDS	:665.A	93	0.138	none	0.127971
MLH1	BIRDS	:666.A	94.62	0.107	none	0.0966881
MLH1	BIRDS	:667.A	93.56	0.51	none	0.213958
MLH1	BIRDS	:668.A	94.81	0.11	none	0.263867
MLH1	BIRDS	:669.A	94.88	0.168	none	0
MLH1	BIRDS	:670.A	95.31	0.116	none	0
MLH1	BIRDS	:671.A	95.12	0.092	none	0.394406
MLH1	BIRDS	:672.A	94.62	0.101	none	0.178359
MLH1	BIRDS	:673.A	93.75	0.154	none	0
MLH1	BIRDS	:674.A	94.75	2.172	none	0.0316813
MLH1	BIRDS	:675.A	93	0.101	none	0.323371	MLH3
MLH1	BIRDS	:676.A	93.5	0.864	none	0.144865
MLH1	BIRDS	:677.A	92.75	0.156	none	0.0536807
MLH1	BIRDS	:678.A	92	0.146	none	0.0881197
MLH1	BIRDS	:679.A	84	0.134	none	0.122994
MLH1	BIRDS	:680.A	80.75	0.101	none	0.322575	MLH3
MLH1	BIRDS	:681.A	73.88	0.098	none	0.490295	MLH3
MLH1	BIRDS	:682.A	68.31	0.148	none	0.440264	MLH3
MLH1	BIRDS	:683.A	71.06	0.118	none	0.321459
MLH1	BIRDS	:684.A	69.75	0.097	none	0.302242
MLH1	BIRDS	:685.A	58.09	0.097	none	0.645718	MLH3
MLH1	BIRDS	:686.A	53.19	0.733	none	0.492911	MLH3
MLH1	BIRDS	:687.A	42.97	0.102	none	0.571574	MLH3
MLH1	BIRDS	:688.A	31.47	0.989	none	0.595278	MLH3
MLH1	BIRDS	:689.A	30.17	0.11	none	0.52216	MLH3
MLH1	BIRDS	:690.A	34.94	2.111	none	0.595109
MLH1	BIRDS	:691.A	30.64	1.854	none	0.563063
MLH1	BIRDS	:692.A	30.28	0.11	none	0.580026
MLH1	BIRDS	:693.A	28.28	0.109	none	0.608133
MLH1	BIRDS	:694.A	34.72	0.148	none	0.576
MLH1	BIRDS	:695.A	29.91	0.434	none	0.552641
MLH1	BIRDS	:696.A	30.53	0.102	none	0.560634
MLH1	BIRDS	:697.A	33.47	1.57	none	0.534894
MLH1	BIRDS	:698.A	28.22	0.109	none	0.6366
MLH1	BIRDS	:699.A	35.19	0.117	none	0.574626
MLH1	BIRDS	:700.A	32.53	0.109	none	0.569299	MLH3
MLH1	BIRDS	:701.A	36	0.102	none	0.690189
MLH1	BIRDS	:702.A	46.84	0.129	none	0.603068	MLH3
MLH1	BIRDS	:703.A	61.28	0.115	none	0.474763
MLH1	BIRDS	:704.A	81.25	0.115	none	0.472394
MLH1	BIRDS	:705.A	84.69	0.169	none	0.265924
MLH1	BIRDS	:706.A	88.06	0.092	none	0.395413
MLH1	BIRDS	:707.A	88.94	0.169	none	0.376606
MLH1	BIRDS	:708.A	87.88	0.108	none	0.22543
MLH1	BIRDS	:709.A	89.31	0.128	none	0.0716651
MLH1	BIRDS	:710.A	89.31	0.101	none	0.249753
MLH1	BIRDS	:711.A	87.5	0.125	none	0.341805
MLH1	BIRDS	:712.A	88.94	0.128	none	0.175062
MLH1	BIRDS	:713.A	90.88	0.114	none	0
MLH1	BIRDS	:714.A	91	0.156	none	0.077426
MLH1	BIRDS	:715.A	89.31	0.092	none	0.499578
MLH1	BIRDS	:716.A	88.88	0.593	none	0.113033
MLH1	BIRDS	:717.A	90.75	0.107	none	0.0434883
MLH1	BIRDS	:718.A	87.12	0.123	none	0.399601
MLH1	BIRDS	:719.A	84.88	0.108	none	0.449186
MLH1	BIRDS	:720.A	85.38	0.78	none	0.276501
MLH1	BIRDS	:721.A	90.88	0.114	none	0.0982206
MLH1	BIRDS	:722.A	91.06	0.151	none	0.247031
MLH1	BIRDS	:723.A	89.25	0.113	none	0.0401408
MLH1	BIRDS	:724.A	90.56	0.113	none	0.152974
MLH1	BIRDS	:725.A	88.69	0.092	none	0.425499
MLH1	BIRDS	:726.A	88.12	0.123	none	0.410969
MLH1	BIRDS	:727.A	87.75	0.109	none	0.104748
MLH1	BIRDS	:728.A	80.75	0.108	none	0.420554
MLH1	BIRDS	:729.A	81.38	0.101	none	0.499363
MLH1	BIRDS	:730.A	80.19	0.101	none	0.352905
MLH1	BIRDS	:731.A	83.06	0.125	none	0.55954
MLH1	BIRDS	:732.A	86.44	0.111	none	0.171269
MLH1	BIRDS	:733.A	90.31	0.101	none	0.169123
MLH1	BIRDS	:734.A	87.94	0.171	none	0.380244
MLH1	BIRDS	:735.A	87.62	0.147	none	0.392148
MLH1	BIRDS	:736.A	85.38	0.114	none	0.400673	MLH3
MLH1	BIRDS	:737.A	81.81	0.107	none	0.330561
MLH1	BIRDS	:738.A	82.5	0.11	none	0.272624
MLH1	BIRDS	:739.A	71.12	0.169	none	0.398701	MLH3
MLH1	BIRDS	:740.A	69.81	0.113	none	0.375938
MLH1	BIRDS	:741.A	70.25	0.098	none	0.351975
MLH1	BIRDS	:742.A	64.25	0.171	none	0.431391	MLH3
MLH1	BIRDS	:743.A	54.88	0.117	none	0.479448	MLH3
MLH1	BIRDS	:744.A	54.28	0.092	none	0.464478
MLH1	BIRDS	:745.A	53.16	0.107	none	0.417277	MLH3
MLH1	BIRDS	:746.A	46.41	0.107	none	0.529826	MLH3
MLH1	BIRDS	:747.A	45.38	0.101	none	0.473838	MLH3
MLH1	BIRDS	:748.A	44.75	0.101	none	0.569238
MLH1	BIRDS	:749.A	38.03	0.138	none	0.677968	MLH3
MLH1	MOUSE	:1.A	42.9	0.068	none	0.699263
MLH1	MOUSE	:2.A	47.14	0.08	none	0.526409
MLH1	MOUSE	:3.A	58.57	0.271	none	0.629386	MLH3
MLH1	MOUSE	:4.A	69.06	0.078	none	0.577974
MLH1	MOUSE	:5.A	72.98	0.08	none	0.545602	MLH3
MLH1	MOUSE	:6.A	84.17	0.076	none	0.662459	MLH3
MLH1	MOUSE	:7.A	86.83	0.208	none	0.600772	MLH3
MLH1	MOUSE	:8.A	88.96	0.076	none	0.604528	MLH3
MLH1	MOUSE	:9.A	89.08	0.08	none	0.613242	MLH3
MLH1	MOUSE	:10.A	88.22	0.087	none	0.623372	MLH3
MLH1	MOUSE	:11.A	88.23	0.097	none	0.578179	MLH3
MLH1	MOUSE	:12.A	89.85	0.067	none	0.399367	MLH3
MLH1	MOUSE	:13.A	86.78	0.071	none	0.457396
MLH1	MOUSE	:14.A	84.48	0.084	none	0.467215
MLH1	MOUSE	:15.A	83.55	0.078	none	0.370643	MLH3
MLH1	MOUSE	:16.A	85.96	0.076	none	0.375629	MLH3
MLH1	MOUSE	:17.A	85.63	0.069	none	0.198561
MLH1	MOUSE	:18.A	83.77	0.09	none	0.378859	MLH3
MLH1	MOUSE	:19.A	84.1	0.076	none	0.451558	MLH3
MLH1	MOUSE	:20.A	82.95	0.08	none	0.32118
MLH1	MOUSE	:21.A	84	0.08	none	0
MLH1	MOUSE	:22.A	80.36	0.07	none	0.173357
MLH1	MOUSE	:23.A	83.06	0.075	none	0.408024	MLH3
MLH1	MOUSE	:24.A	83.83	0.073	none	0.326397
MLH1	MOUSE	:25.A	88.58	0.077	none	0.0191235
MLH1	MOUSE	:26.A	87.6	0.078	none	0.38603	MLH3
MLH1	MOUSE	:27.A	91.17	0.08	none	0.296084	MLH3
MLH1	MOUSE	:28.A	93.67	0.078	none	0.0317315
MLH1	MOUSE	:29.A	93.21	0.081	none	0.181589
MLH1	MOUSE	:30.A	91.09	0.068	none	0.271791
MLH1	MOUSE	:31.A	92.77	0.082	none	0
MLH1	MOUSE	:32.A	94.25	0.079	none	0
MLH1	MOUSE	:33.A	92.18	0.071	none	0.213405
MLH1	MOUSE	:34.A	90.69	0.071	none	0.266588
MLH1	MOUSE	:35.A	93.43	0.068	none	0.0745515
MLH1	MOUSE	:36.A	93.96	0.076	none	0
MLH1	MOUSE	:37.A	91.74	0.075	none	0.079297
MLH1	MOUSE	:38.A	91.64	0.072	none	0.394564
MLH1	MOUSE	:39.A	93.59	0.087	none	0.215438
MLH1	MOUSE	:40.A	92.35	0.095	none	0.17283
MLH1	MOUSE	:41.A	90.02	0.071	none	0.282634
MLH1	MOUSE	:42.A	91.65	0.079	none	0.383956
MLH1	MOUSE	:43.A	91.66	0.071	none	0.565184
MLH1	MOUSE	:44.A	94.5	0.078	none	0.0899946
MLH1	MOUSE	:45.A	94.35	0.08	none	0.439819
MLH1	MOUSE	:46.A	95.43	0.068	none	0.354311
MLH1	MOUSE	:47.A	96.34	0.075	none	0.0371183
MLH1	MOUSE	:48.A	95.67	0.087	none	0.401694
MLH1	MOUSE	:49.A	96.78	0.077	none	0.104175
MLH1	MOUSE	:50.A	96.41	1.173	none	0.245667
MLH1	MOUSE	:51.A	96.32	0.073	none	0.0768827
MLH1	MOUSE	:52.A	94.98	0.071	none	0.336487
MLH1	MOUSE	:53.A	91.76	0.075	none	0.387277
MLH1	MOUSE	:54.A	89.2	0.076	none	0.138825
MLH1	MOUSE	:55.A	92.24	0.083	none	0.123506
MLH1	MOUSE	:56.A	91.66	0.097	none	0.294469
MLH1	MOUSE	:57.A	93.62	0.067	none	0.412826
MLH1	MOUSE	:58.A	95.73	0.109	none	0.20866
MLH1	MOUSE	:59.A	97.03	0.075	none	0.0241725
MLH1	MOUSE	:60.A	96.47	0.078	none	0.291965
MLH1	MOUSE	:61.A	96.98	0.079	none	0.118208
MLH1	MOUSE	:62.A	96.39	0.087	none	0.415778
MLH1	MOUSE	:63.A	96.47	0.067	none	0.346321
MLH1	MOUSE	:64.A	95.59	0.068	none	0.333404
MLH1	MOUSE	:65.A	94.1	0.083	none	0.170498
MLH1	MOUSE	:66.A	94.46	0.071	none	0.468289
MLH1	MOUSE	:67.A	93.61	0.076	none	0.414471
MLH1	MOUSE	:68.A	94.76	0.078	none	0.280682
MLH1	MOUSE	:69.A	94.02	0.075	none	0.445001	MLH3
MLH1	MOUSE	:70.A	92.6	0.156	none	0.429519
MLH1	MOUSE	:71.A	92.82	0.075	none	0.449752
MLH1	MOUSE	:72.A	93.89	0.071	none	0.326225	MLH3
MLH1	MOUSE	:73.A	92.76	1.052	none	0.016156
MLH1	MOUSE	:74.A	92.5	0.192	none	0.496768
MLH1	MOUSE	:75.A	92.53	0.075	none	0.385621	MLH3
MLH1	MOUSE	:76.A	92.91	0.076	none	0.250423	MLH3
MLH1	MOUSE	:77.A	92.04	0.087	none	0.0902515
MLH1	MOUSE	:78.A	89.98	0.071	none	0.377739
MLH1	MOUSE	:79.A	86.23	0.075	none	0.392665	MLH3
MLH1	MOUSE	:80.A	84.32	0.077	none	0.474122	MLH3
MLH1	MOUSE	:81.A	85.7	0.071	none	0.358758	MLH3
MLH1	MOUSE	:82.A	86.87	0.082	none	0.429477	MLH3
MLH1	MOUSE	:83.A	85.95	0.079	none	0.634743	MLH3
MLH1	MOUSE	:84.A	81.49	0.071	none	0.338892
MLH1	MOUSE	:85.A	78.19	0.097	none	0.320954	MLH3
MLH1	MOUSE	:86.A	75.28	0.078	none	0.574427	MLH3
MLH1	MOUSE	:87.A	73.69	0.072	none	0.438494
MLH1	MOUSE	:88.A	69.22	0.079	none	0.527514	MLH3
MLH1	MOUSE	:89.A	71.8	0.072	none	0.487897
MLH1	MOUSE	:90.A	70.31	0.07	none	0.292816
MLH1	MOUSE	:91.A	65.36	0.095	none	0.410491
MLH1	MOUSE	:92.A	61.13	0.293	none	0.471305
MLH1	MOUSE	:93.A	64.39	0.079	none	0.48917
MLH1	MOUSE	:94.A	66.44	0.075	none	0.268352
MLH1	MOUSE	:95.A	66.46	0.079	none	0.631346
MLH1	MOUSE	:96.A	67.4	0.076	none	0.359318
MLH1	MOUSE	:97.A	66.65	0.085	none	0.184119
MLH1	MOUSE	:98.A	67.02	0.083	none	0.264184
MLH1	MOUSE	:99.A	68.79	0.079	none	0.238524
MLH1	MOUSE	:100.A	68.11	0.085	none	0.504967	MLH3
MLH1	MOUSE	:101.A	76.74	0.074	none	0.376144
MLH1	MOUSE	:102.A	84.44	0.071	none	0.345379	MLH3
MLH1	MOUSE	:103.A	86.64	0.082	none	0.331014
MLH1	MOUSE	:104.A	91.72	0.096	none	0.351003
MLH1	MOUSE	:105.A	91.22	0.079	none	0.155397
MLH1	MOUSE	:106.A	90.97	0.076	none	0.145011
MLH1	MOUSE	:107.A	93.1	0.076	none	0.133291
MLH1	MOUSE	:108.A	93.67	0.075	none	0.0679588
MLH1	MOUSE	:109.A	91.68	0.077	none	0.172738
MLH1	MOUSE	:110.A	91.25	0.076	none	0
MLH1	MOUSE	:111.A	93.55	0.081	none	0.0668241
MLH1	MOUSE	:112.A	94.37	0.077	none	0.40177
MLH1	MOUSE	:113.A	96.4	0.074	none	0.170392
MLH1	MOUSE	:114.A	96.38	0.071	none	0.315989
MLH1	MOUSE	:115.A	96.63	0.242	none	0
MLH1	MOUSE	:116.A	96.49	0.081	none	0.257044
MLH1	MOUSE	:117.A	96.86	0.076	none	0.148037
MLH1	MOUSE	:118.A	95.75	0.071	none	0.224664
MLH1	MOUSE	:119.A	95.12	0.081	none	0.283237
MLH1	MOUSE	:120.A	93.17	0.082	none	0.510541
MLH1	MOUSE	:121.A	91.65	0.071	none	0.566274
MLH1	MOUSE	:122.A	88.73	0.232	none	0.363764
MLH1	MOUSE	:123.A	89.75	0.071	none	0.624852
MLH1	MOUSE	:124.A	92.78	0.087	none	0.390192
MLH1	MOUSE	:125.A	95.67	0.079	none	0.0931754
MLH1	MOUSE	:126.A	96.34	0.089	none	0.21927
MLH1	MOUSE	:127.A	96.36	0.075	none	0.397951
MLH1	MOUSE	:128.A	96.06	0.079	none	0.0720235
MLH1	MOUSE	:129.A	96.22	0.079	none	0.365542
MLH1	MOUSE	:130.A	95	0.089	none	0.0979562
MLH1	MOUSE	:131.A	90.47	0.097	none	0.401418
MLH1	MOUSE	:132.A	88.09	0.071	none	0.422109
MLH1	MOUSE	:133.A	86.17	0.076	none	0.321791
MLH1	MOUSE	:134.A	89.69	0.067	none	0.491281
MLH1	MOUSE	:135.A	92.45	0.098	none	0.327443
MLH1	MOUSE	:136.A	91.59	0.087	none	0.460255
MLH1	MOUSE	:137.A	91.45	0.081	none	0.461191
MLH1	MOUSE	:138.A	91.97	0.087	none	0.526239
MLH1	MOUSE	:139.A	93.19	0.087	none	0.256045
MLH1	MOUSE	:140.A	94.22	0.071	none	0.473142
MLH1	MOUSE	:141.A	94.77	0.085	none	0.45694
MLH1	MOUSE	:142.A	93.73	0.087	none	0.284697
MLH1	MOUSE	:143.A	91.64	0.079	none	0.521958
MLH1	MOUSE	:144.A	87.39	0.083	none	0.520397
MLH1	MOUSE	:145.A	92.08	0.072	none	0.539264
MLH1	MOUSE	:146.A	94.51	0.078	none	0.345038
MLH1	MOUSE	:147.A	95.55	0.075	none	0.129304
MLH1	MOUSE	:148.A	96.85	0.076	none	0.326588
MLH1	MOUSE	:149.A	96.81	0.416	none	0.301355
MLH1	MOUSE	:150.A	96.5	0.271	none	0.288841
MLH1	MOUSE	:151.A	96.76	0.085	none	0.2715
MLH1	MOUSE	:152.A	96.46	0.076	none	0.14124
MLH1	MOUSE	:153.A	95.64	0.075	none	0.320267
MLH1	MOUSE	:154.A	92.76	0.067	none	0.351174
MLH1	MOUSE	:155.A	92.43	0.078	none	0.10884
MLH1	MOUSE	:156.A	91.27	0.079	none	0.0171273
MLH1	MOUSE	:157.A	90.56	0.089	none	0.430161
MLH1	MOUSE	:158.A	88.83	0.072	none	0.241443
MLH1	MOUSE	:159.A	87.03	0.076	none	0.252429
MLH1	MOUSE	:160.A	85.75	0.257	none	0.502409
MLH1	MOUSE	:161.A	86.78	0.081	none	0.524741	MLH3
MLH1	MOUSE	:162.A	84.69	0.075	none	0.27503	MLH3
MLH1	MOUSE	:163.A	85.74	0.075	none	0.510158
MLH1	MOUSE	:164.A	85.63	0.071	none	0.477574	MLH3
MLH1	MOUSE	:165.A	87.42	0.082	none	0.464142	MLH3
MLH1	MOUSE	:166.A	84.79	0.096	none	0.21055
MLH1	MOUSE	:167.A	70.27	0.071	none	0.564299	MLH3
MLH1	MOUSE	:168.A	88.99	0.068	none	0.401932
MLH1	MOUSE	:169.A	91.35	0.089	none	0.321894
MLH1	MOUSE	:170.A	91.87	0.27	none	0.488388
MLH1	MOUSE	:171.A	93.01	0.075	none	0.369176	MLH3
MLH1	MOUSE	:172.A	93.44	0.072	none	0.164608
MLH1	MOUSE	:173.A	94.96	0.088	none	0.145012
MLH1	MOUSE	:174.A	93.78	0.071	none	0.409941
MLH1	MOUSE	:175.A	93.04	0.071	none	0.286975
MLH1	MOUSE	:176.A	94.95	0.075	none	0
MLH1	MOUSE	:177.A	94.42	0.097	none	0.242765
MLH1	MOUSE	:178.A	92.83	0.075	none	0.40158
MLH1	MOUSE	:179.A	93.67	0.073	none	0.15952
MLH1	MOUSE	:180.A	95.15	0.073	none	0.0330677
MLH1	MOUSE	:181.A	93.96	0.321	none	0.107096
MLH1	MOUSE	:182.A	94.51	0.075	none	0.296588
MLH1	MOUSE	:183.A	94.43	0.085	none	0
MLH1	MOUSE	:184.A	94.63	0.096	none	0
MLH1	MOUSE	:185.A	93.78	0.24	none	0.0215667
MLH1	MOUSE	:186.A	94.11	0.077	none	0.171446
MLH1	MOUSE	:187.A	91.99	0.069	none	0.169956
MLH1	MOUSE	:188.A	86.58	0.096	none	0.358991
MLH1	MOUSE	:189.A	88.05	0.082	none	0.562308
MLH1	MOUSE	:190.A	93.43	0.235	none	0.215819
MLH1	MOUSE	:191.A	94.26	0.079	none	0.183202
MLH1	MOUSE	:192.A	95.75	0.251	none	0.079072
MLH1	MOUSE	:193.A	94.76	0.095	none	0.408625
MLH1	MOUSE	:194.A	96.03	0.073	none	0
MLH1	MOUSE	:195.A	94.56	0.071	none	0.326254
MLH1	MOUSE	:196.A	94.29	0.071	none	0.35794
MLH1	MOUSE	:197.A	91.21	0.087	none	0.395675
MLH1	MOUSE	:198.A	87.65	0.075	none	0.689597
MLH1	MOUSE	:199.A	90.99	0.071	none	0.414886
MLH1	MOUSE	:200.A	86.3	0.082	none	0.609525
MLH1	MOUSE	:201.A	88.83	0.077	none	0.546741
MLH1	MOUSE	:202.A	88.19	0.276	none	0.353489
MLH1	MOUSE	:203.A	89.93	0.071	none	0.455953
MLH1	MOUSE	:204.A	91.14	1.369	none	0.138621
MLH1	MOUSE	:205.A	92.67	0.076	none	0.550586
MLH1	MOUSE	:206.A	92.07	0.081	none	0.1288
MLH1	MOUSE	:207.A	90.71	0.106	none	0.516117
MLH1	MOUSE	:208.A	87.99	0.08	none	0.411254
MLH1	MOUSE	:209.A	87.69	0.068	none	0.576138
MLH1	MOUSE	:210.A	89.51	0.081	none	0.240473
MLH1	MOUSE	:211.A	92.73	0.081	none	0.369815
MLH1	MOUSE	:212.A	92.77	0.074	none	0.231569
MLH1	MOUSE	:213.A	93.45	0.077	none	0.280243
MLH1	MOUSE	:214.A	92.93	0.067	none	0.354533
MLH1	MOUSE	:215.A	93.5	0.072	none	0.104498
MLH1	MOUSE	:216.A	93.37	0.076	none	0
MLH1	MOUSE	:217.A	93.04	0.09	none	0.356526	MLH3
MLH1	MOUSE	:218.A	90.47	0.081	none	0.488025
MLH1	MOUSE	:219.A	91.41	0.079	none	0.287822
MLH1	MOUSE	:220.A	91.32	0.079	none	0.291689
MLH1	MOUSE	:221.A	89.59	0.076	none	0.294687
MLH1	MOUSE	:222.A	90.35	0.068	none	0.36964	MLH3
MLH1	MOUSE	:223.A	89.27	0.082	none	0.465936	MLH3
MLH1	MOUSE	:224.A	90.44	0.073	none	0.137877
MLH1	MOUSE	:225.A	90.45	0.079	none	0.182899
MLH1	MOUSE	:226.A	89.73	0.118	none	0.53203	MLH3
MLH1	MOUSE	:227.A	90.7	0.075	none	0.263837
MLH1	MOUSE	:228.A	92.72	0.097	none	0.191144
MLH1	MOUSE	:229.A	92.4	0.076	none	0.184965
MLH1	MOUSE	:230.A	93.74	0.075	none	0.439228
MLH1	MOUSE	:231.A	92.93	0.073	none	0.0344025
MLH1	MOUSE	:232.A	92.47	0.07	none	0.488544
MLH1	MOUSE	:233.A	90.28	0.087	none	0.252043
MLH1	MOUSE	:234.A	90.29	0.071	none	0.496806
MLH1	MOUSE	:235.A	87.24	0.071	none	0.284188
MLH1	MOUSE	:236.A	83.3	0.071	none	0.625493
MLH1	MOUSE	:237.A	83.75	0.076	none	0.539041
MLH1	MOUSE	:238.A	78.46	0.108	none	0.348207
MLH1	MOUSE	:239.A	85.22	0.082	none	0.34059
MLH1	MOUSE	:240.A	89.71	0.077	none	0.0798356
MLH1	MOUSE	:241.A	92.41	0.071	none	0.365597
MLH1	MOUSE	:242.A	93.71	0.068	none	0.0476656
MLH1	MOUSE	:243.A	94.66	0.068	none	0.340218
MLH1	MOUSE	:244.A	93.98	0.083	none	0.235723
MLH1	MOUSE	:245.A	94.83	0.085	none	0.199386
MLH1	MOUSE	:246.A	94.36	0.076	none	0
MLH1	MOUSE	:247.A	92.64	0.097	none	0.0589163
MLH1	MOUSE	:248.A	89.55	0.068	none	0.189362
MLH1	MOUSE	:249.A	85.61	0.079	none	0.508319	MLH3
MLH1	MOUSE	:250.A	83.63	0.072	none	0.545374
MLH1	MOUSE	:251.A	85.5	0.089	none	0.176363
MLH1	MOUSE	:252.A	85.35	0.095	none	0.39775	MLH3
MLH1	MOUSE	:253.A	88.67	0.076	none	0.235033
MLH1	MOUSE	:254.A	86.17	0.067	none	0.595381	MLH3
MLH1	MOUSE	:255.A	87.49	0.067	none	0.522436	MLH3
MLH1	MOUSE	:256.A	88.64	0.084	none	0.228208
MLH1	MOUSE	:257.A	92.16	0.075	none	0.257042
MLH1	MOUSE	:258.A	93.91	0.077	none	0.214719
MLH1	MOUSE	:259.A	94.69	0.108	none	0.0487325
MLH1	MOUSE	:260.A	94.05	0.085	none	0.0987415
MLH1	MOUSE	:261.A	93.27	0.077	none	0.0444818
MLH1	MOUSE	:262.A	90.22	0.079	none	0.17091
MLH1	MOUSE	:263.A	87.95	0.072	none	0.437621
MLH1	MOUSE	:264.A	87.93	0.076	none	0.422129
MLH1	MOUSE	:265.A	87.34	0.085	none	0.307099
MLH1	MOUSE	:266.A	91.29	0.098	none	0.18259
MLH1	MOUSE	:267.A	90.28	0.078	none	0.1675
MLH1	MOUSE	:268.A	89.18	0.075	none	0.486953
MLH1	MOUSE	:269.A	88.61	0.098	none	0.410312
MLH1	MOUSE	:270.A	88.55	0.082	none	0.49573	MLH3
MLH1	MOUSE	:271.A	89.99	0.081	none	0.361226	MLH3
MLH1	MOUSE	:272.A	89.97	0.097	none	0.163844
MLH1	MOUSE	:273.A	91.55	0.242	none	0.409756
MLH1	MOUSE	:274.A	90.97	0.071	none	0.494248	MLH3
MLH1	MOUSE	:275.A	91.71	0.081	none	0.174043	MLH3
MLH1	MOUSE	:276.A	91.49	0.076	none	0.041847
MLH1	MOUSE	:277.A	90.61	0.075	none	0.316809
MLH1	MOUSE	:278.A	90.65	0.203	none	0.491637	MLH3
MLH1	MOUSE	:279.A	91.11	0.078	none	0.239263
MLH1	MOUSE	:280.A	90.53	0.085	none	0.0718564
MLH1	MOUSE	:281.A	88.14	0.079	none	0.458055	MLH3
MLH1	MOUSE	:282.A	88.06	0.079	none	0.488054	MLH3
MLH1	MOUSE	:283.A	87	0.085	none	0.352525	MLH3
MLH1	MOUSE	:284.A	86.9	0.096	none	0.192991
MLH1	MOUSE	:285.A	85.66	0.08	none	0.428631
MLH1	MOUSE	:286.A	82.57	0.071	none	0.642596	MLH3
MLH1	MOUSE	:287.A	82.32	0.072	none	0.562583	MLH3
MLH1	MOUSE	:288.A	88.7	0.081	none	0.289258
MLH1	MOUSE	:289.A	90.53	0.076	none	0.238837
MLH1	MOUSE	:290.A	92.59	0.09	none	0.0552331
MLH1	MOUSE	:291.A	94.31	0.077	none	0
MLH1	MOUSE	:292.A	94.35	0.097	none	0.0466332
MLH1	MOUSE	:293.A	95.72	0.089	none	0.0950233
MLH1	MOUSE	:294.A	95.01	0.085	none	0
MLH1	MOUSE	:295.A	94.75	0.079	none	0.235846
MLH1	MOUSE	:296.A	92.25	0.096	none	0.126654
MLH1	MOUSE	:297.A	90.77	0.075	none	0.402197
MLH1	MOUSE	:298.A	88.63	0.079	none	0.0887684
MLH1	MOUSE	:299.A	85.05	0.078	none	0.329548
MLH1	MOUSE	:300.A	79.2	0.085	none	0.458684
MLH1	MOUSE	:301.A	79.74	0.078	none	0.555466
MLH1	MOUSE	:302.A	83.7	0.07	none	0.327447
MLH1	MOUSE	:303.A	83.55	0.077	none	0.209518
MLH1	MOUSE	:304.A	81.81	0.07	none	0.367122	MLH3
MLH1	MOUSE	:305.A	76.91	0.074	none	0.448099
MLH1	MOUSE	:306.A	75.63	0.068	none	0.467976	MLH3
MLH1	MOUSE	:307.A	77.8	0.077	none	0.321142	MLH3
MLH1	MOUSE	:308.A	73.96	0.077	none	0.302787	MLH3
MLH1	MOUSE	:309.A	71.95	0.08	none	0.490814	MLH3
MLH1	MOUSE	:310.A	73.8	0.076	none	0.276032
MLH1	MOUSE	:311.A	74.88	0.067	none	0.418871
MLH1	MOUSE	:312.A	79.37	0.077	none	0.295161
MLH1	MOUSE	:313.A	82.99	0.075	none	0.303861	MLH3
MLH1	MOUSE	:314.A	83.24	0.073	none	0.335429
MLH1	MOUSE	:315.A	83.6	0.077	none	0.395053	MLH3
MLH1	MOUSE	:316.A	84.87	0.079	none	0.268024	MLH3
MLH1	MOUSE	:317.A	81.46	0.086	none	0.457448	MLH3
MLH1	MOUSE	:318.A	83.04	0.077	none	0.421436
MLH1	MOUSE	:319.A	85.45	0.072	none	0.297588
MLH1	MOUSE	:320.A	87.82	0.071	none	0.489779	MLH3
MLH1	MOUSE	:321.A	88.54	0.078	none	0.404746
MLH1	MOUSE	:322.A	87.85	0.237	none	0.115771
MLH1	MOUSE	:323.A	90.47	0.095	none	0.212093	MLH3
MLH1	MOUSE	:324.A	90.62	0.729	none	0.422906	MLH3
MLH1	MOUSE	:325.A	90.09	1.007	none	0.406018
MLH1	MOUSE	:326.A	91.58	0.432	none	0.0223701
MLH1	MOUSE	:327.A	91.39	0.08	none	0.294813	MLH3
MLH1	MOUSE	:328.A	90.72	0.078	none	0.431976	MLH3
MLH1	MOUSE	:329.A	91.6	0.077	none	0.210778
MLH1	MOUSE	:330.A	91.64	0.241	none	0.0623424
MLH1	MOUSE	:331.A	91.2	0.072	none	0.287255	MLH3
MLH1	MOUSE	:332.A	90.04	1.269	none	0.461607
MLH1	MOUSE	:333.A	89.65	0.067	none	0.324564
MLH1	MOUSE	:334.A	87.85	0.101	none	0.173978
MLH1	MOUSE	:335.A	85.73	0.097	none	0.431659	MLH3
MLH1	MOUSE	:336.A	78.3	0.083	none	0.530924
MLH1	MOUSE	:337.A	67.59	0.081	none	0.434363	MLH3
MLH1	MOUSE	:338.A	57.13	0.171	none	0.427004	MLH3
MLH1	MOUSE	:339.A	50.6	0.096	none	0.579526	MLH3
MLH1	MOUSE	:340.A	47.79	0.081	none	0.56325	MLH3
MLH1	MOUSE	:341.A	47.84	0.075	none	0.563861	MLH3
MLH1	MOUSE	:342.A	44.27	0.068	none	0.621631	MLH3
MLH1	MOUSE	:343.A	41.96	0.085	none	0.520022	MLH3
MLH1	MOUSE	:344.A	41.54	0.077	none	0.641975	MLH3
MLH1	MOUSE	:345.A	32.43	0.076	none	0.536914	MLH3
MLH1	MOUSE	:346.A	36.62	0.078	none	0.584179	MLH3
MLH1	MOUSE	:347.A	35.53	0.076	none	0.565019	MLH3
MLH1	MOUSE	:348.A	36.96	0.096	none	0.618118	MLH3
MLH1	MOUSE	:349.A	39	0.078	none	0.601932	MLH3
MLH1	MOUSE	:350.A	32.34	0.09	none	0.561548
MLH1	MOUSE	:351.A	32.56	0.076	none	0.646749	MLH3
MLH1	MOUSE	:352.A	34.22	0.078	none	0.63322
MLH1	MOUSE	:353.A	34.79	0.082	none	0.568617	MLH3
MLH1	MOUSE	:354.A	34.24	0.071	none	0.657374
MLH1	MOUSE	:355.A	37.05	0.08	none	0.547424
MLH1	MOUSE	:356.A	33.3	0.078	none	0.59052
MLH1	MOUSE	:357.A	33.4	0.071	none	0.657057
MLH1	MOUSE	:358.A	35.37	0.072	none	0.537501
MLH1	MOUSE	:359.A	33.28	1.386	none	0.552126
MLH1	MOUSE	:360.A	36.28	0.745	none	0.529665
MLH1	MOUSE	:361.A	34.25	0.67	none	0.622639
MLH1	MOUSE	:362.A	34.01	0.28	none	0.506813
MLH1	MOUSE	:363.A	31.83	0.953	none	0.560925
MLH1	MOUSE	:364.A	31.93	0.388	none	0.579809
MLH1	MOUSE	:365.A	34.6	#VALUE!	none	0.625118
MLH1	MOUSE	:366.A	33.33	1.031	none	0.577291
MLH1	MOUSE	:367.A	33.34	0.892	none	0.495404
MLH1	MOUSE	:368.A	32.27	0.302	none	0.553214
MLH1	MOUSE	:369.A	32.73	0.098	none	0.572738
MLH1	MOUSE	:370.A	33.56	0.273	none	0.551186
MLH1	MOUSE	:371.A	32.02	0.073	none	0.56203
MLH1	MOUSE	:372.A	33.52	0.079	none	0.615557
MLH1	MOUSE	:373.A	33.1	0.076	none	0.638318
MLH1	MOUSE	:374.A	34.2	0.274	none	0.613051
MLH1	MOUSE	:375.A	33.07	0.255	none	0.702263
MLH1	MOUSE	:376.A	37.3	0.067	none	0.603685
MLH1	MOUSE	:377.A	44.19	0.067	none	0.614678
MLH1	MOUSE	:378.A	48.76	0.074	none	0.517261
MLH1	MOUSE	:379.A	53.72	0.352	none	0.440205
MLH1	MOUSE	:380.A	49.82	0.082	none	0.475179	MLH3
MLH1	MOUSE	:381.A	65.64	0.364	none	0.477079
MLH1	MOUSE	:382.A	58.94	0.078	none	0.438227
MLH1	MOUSE	:383.A	50.24	0.068	none	0.527748	MLH3
MLH1	MOUSE	:384.A	50.3	0.074	none	0.518455
MLH1	MOUSE	:385.A	47.33	0.088	none	0.515941	MLH3
MLH1	MOUSE	:386.A	52.33	0.082	none	0.59156
MLH1	MOUSE	:387.A	55.51	0.067	none	0.560934
MLH1	MOUSE	:388.A	62.99	0.082	none	0.596539
MLH1	MOUSE	:389.A	65.35	0.08	none	0.581698
MLH1	MOUSE	:390.A	69.08	0.508	none	0.476309	MLH3
MLH1	MOUSE	:391.A	56.74	0.078	none	0.598866
MLH1	MOUSE	:392.A	48.46	0.067	none	0.539611	MLH3
MLH1	MOUSE	:393.A	51.02	0.079	none	0.598178
MLH1	MOUSE	:394.A	48.93	0.07	none	0.535252
MLH1	MOUSE	:395.A	51.77	0.081	none	0.535676
MLH1	MOUSE	:396.A	47.26	0.079	none	0.536137
MLH1	MOUSE	:397.A	40.66	0.422	none	0.573786
MLH1	MOUSE	:398.A	43.99	0.078	none	0.594857
MLH1	MOUSE	:399.A	41.76	0.087	none	0.585838
MLH1	MOUSE	:400.A	34.35	0.278	none	0.565303
MLH1	MOUSE	:401.A	34.97	0.24	none	0.585136
MLH1	MOUSE	:402.A	33.28	1.176	none	0.644209
MLH1	MOUSE	:403.A	33.98	1.397	none	0.646902
MLH1	MOUSE	:405.A	36.58	0.861	none	0.562029
MLH1	MOUSE	:406.A	35.88	0.075	none	0.578985
MLH1	MOUSE	:407.A	37.35	0.078	none	0.592429
MLH1	MOUSE	:408.A	34.84	0.08	none	0.531871
MLH1	MOUSE	:409.A	36.59	0.078	none	0.589222
MLH1	MOUSE	:410.A	37.25	0.163	none	0.586375
MLH1	MOUSE	:411.A	38.23	#VALUE!	none	0.52171
MLH1	MOUSE	:412.A	36.89	#VALUE!	none	0.574093
MLH1	MOUSE	:413.A	33.57	0.354	none	0.520461
MLH1	MOUSE	:414.A	37.92	0.074	none	0.622085
MLH1	MOUSE	:415.A	29.55	1.224	none	0.621065
MLH1	MOUSE	:416.A	34.36	1.079	none	0.652446
MLH1	MOUSE	:417.A	33.24	1.004	none	0.551915
MLH1	MOUSE	:418.A	28.84	0.757	none	0.627895
MLH1	MOUSE	:419.A	32.97	0.295	none	0.582644
MLH1	MOUSE	:420.A	30.49	0.072	none	0.550647
MLH1	MOUSE	:421.A	31.79	0.905	none	0.688499
MLH1	MOUSE	:422.A	33.88	1.238	none	0.609746
MLH1	MOUSE	:423.A	36.07	0.087	none	0.549349
MLH1	MOUSE	:424.A	32.15	0.227	none	0.538389
MLH1	MOUSE	:425.A	29.75	1.362	none	0.618136
MLH1	MOUSE	:426.A	32.33	0.885	none	0.578709
MLH1	MOUSE	:427.A	27.09	1.375	none	0.593851
MLH1	MOUSE	:428.A	31.42	0.852	none	0.63145
MLH1	MOUSE	:429.A	27.62	0.158	none	0.548538
MLH1	MOUSE	:430.A	33.12	0.069	none	0.5936
MLH1	MOUSE	:431.A	29.31	0.205	none	0.562628
MLH1	MOUSE	:432.A	33.56	0.071	none	0.584387
MLH1	MOUSE	:433.A	27.47	0.068	none	0.613186
MLH1	MOUSE	:434.A	36.28	1.415	none	0.654426
MLH1	MOUSE	:435.A	30.09	0.382	none	0.55137
MLH1	MOUSE	:436.A	33.95	0.327	none	0.581673
MLH1	MOUSE	:437.A	35.38	0.089	none	0.55586
MLH1	MOUSE	:438.A	30.58	0.296	none	0.521407
MLH1	MOUSE	:439.A	43.1	0.289	none	0.558608
MLH1	MOUSE	:441.A	32.88	0.075	none	0.544505
MLH1	MOUSE	:442.A	34.85	1.341	none	0.541028
MLH1	MOUSE	:443.A	31.54	0.082	none	0.551386
MLH1	MOUSE	:444.A	35.27	0.305	none	0.528156
MLH1	MOUSE	:445.A	31.45	0.864	none	0.535778
MLH1	MOUSE	:446.A	31.56	1.379	none	0.581141
MLH1	MOUSE	:447.A	31.24	0.762	none	0.497508
MLH1	MOUSE	:448.A	29.13	1.111	none	0.513173
MLH1	MOUSE	:449.A	30.55	0.418	none	0.574675
MLH1	MOUSE	:450.A	28.58	0.197	none	0.494027
MLH1	MOUSE	:451.A	28.77	0.743	none	0.56052
MLH1	MOUSE	:452.A	29.31	0.7	none	0.497909
MLH1	MOUSE	:453.A	28.52	1.054	none	0.544884
MLH1	MOUSE	:454.A	29.11	0.905	none	0.58197
MLH1	MOUSE	:456.A	27.84	1.403	none	0.465452
MLH1	MOUSE	:457.A	29.49	1.28	none	0.545834
MLH1	MOUSE	:458.A	29.45	0.417	none	0.554871
MLH1	MOUSE	:459.A	31.53	0.703	none	0.538319
MLH1	MOUSE	:460.A	28.47	#VALUE!	none	0.528516
MLH1	MOUSE	:461.A	29.69	#VALUE!	none	0.511109
MLH1	MOUSE	:462.A	28.53	#VALUE!	none	0.543253
MLH1	MOUSE	:463.A	27.17	#VALUE!	none	0.57548
MLH1	MOUSE	:464.A	28.95	0.871	none	0.561564
MLH1	MOUSE	:465.A	26.95	0.079	none	0.538735
MLH1	MOUSE	:466.A	36.78	0.876	none	0.530651
MLH1	MOUSE	:467.A	27.07	1.156	none	0.584439
MLH1	MOUSE	:468.A	25.86	0.081	none	0.541634
MLH1	MOUSE	:469.A	28.1	0.079	none	0.574062
MLH1	MOUSE	:470.A	33.4	0.09	none	0.548284
MLH1	MOUSE	:471.A	30.81	0.083	none	0.681531
MLH1	MOUSE	:472.A	25.65	0.764	none	0.577373
MLH1	MOUSE	:473.A	27.32	0.299	none	0.569028
MLH1	MOUSE	:474.A	24.53	0.075	none	0.612809
MLH1	MOUSE	:475.A	28.26	0.067	none	0.625366
MLH1	MOUSE	:476.A	22.79	0.076	none	0.629448
MLH1	MOUSE	:477.A	26.12	0.258	none	0.606413
MLH1	MOUSE	:478.A	23.81	0.086	none	0.616288
MLH1	MOUSE	:479.A	29.56	0.214	none	0.530811
MLH1	MOUSE	:480.A	25.91	0.067	none	0.591312
MLH1	MOUSE	:481.A	26.73	0.079	none	0.543895
MLH1	MOUSE	:482.A	28.34	0.649	none	0.579901
MLH1	MOUSE	:483.A	31.17	0.248	none	0.59279
MLH1	MOUSE	:484.A	32.79	0.074	none	0.588892
MLH1	MOUSE	:485.A	30.99	0.068	none	0.626249
MLH1	MOUSE	:486.A	34.59	0.996	none	0.649929
MLH1	MOUSE	:487.A	29.63	0.075	none	0.533729
MLH1	MOUSE	:488.A	28.81	0.167	none	0.566635
MLH1	MOUSE	:489.A	30.37	0.199	none	0.598866
MLH1	MOUSE	:490.A	35.57	0.081	none	0.585436
MLH1	MOUSE	:491.A	35.26	1.199	none	0.744334
MLH1	MOUSE	:492.A	38.35	0.535	none	0.577196
MLH1	MOUSE	:493.A	47.58	0.228	none	0.546424
MLH1	MOUSE	:494.A	54.61	0.068	none	0.385864
MLH1	MOUSE	:495.A	54.14	0.081	none	0.336517
MLH1	MOUSE	:496.A	50.91	0.082	none	0.335296
MLH1	MOUSE	:497.A	49.81	0.082	none	0.458204
MLH1	MOUSE	:498.A	48.32	0.085	none	0.539868
MLH1	MOUSE	:499.A	48.31	0.089	none	0.536401
MLH1	MOUSE	:500.A	49.69	0.08	none	0.572355
MLH1	MOUSE	:501.A	55.88	0.081	none	0.607013
MLH1	MOUSE	:502.A	64.46	0.075	none	0.536375
MLH1	MOUSE	:503.A	73.14	0.075	none	0.467532
MLH1	MOUSE	:504.A	72.95	0.079	none	0.588162
MLH1	MOUSE	:505.A	76.02	0.075	none	0.350657
MLH1	MOUSE	:506.A	75.82	0.072	none	0.513796
MLH1	MOUSE	:507.A	83.98	0.085	none	0.301625
MLH1	MOUSE	:508.A	86.51	0.077	none	0.536619
MLH1	MOUSE	:509.A	88.42	0.078	none	0.14789
MLH1	MOUSE	:510.A	87.58	0.073	none	0.076907
MLH1	MOUSE	:511.A	87.79	0.096	none	0.420695
MLH1	MOUSE	:512.A	90.75	0.079	none	0.322032
MLH1	MOUSE	:513.A	89.69	0.085	none	0.0877156
MLH1	MOUSE	:514.A	89.24	0.078	none	0.24559
MLH1	MOUSE	:515.A	89.33	0.075	none	0.425122
MLH1	MOUSE	:516.A	90.71	0.074	none	0.349487
MLH1	MOUSE	:517.A	88.68	0.075	none	0.198341
MLH1	MOUSE	:518.A	87.97	0.608	none	0.412256
MLH1	MOUSE	:519.A	88.8	0.194	none	0.481017
MLH1	MOUSE	:520.A	87.94	0.082	none	0.470557
MLH1	MOUSE	:521.A	86.67	0.312	none	0.257983
MLH1	MOUSE	:522.A	88.06	0.077	none	0.233206
MLH1	MOUSE	:523.A	85.68	0.071	none	0.430958
MLH1	MOUSE	:524.A	85.08	0.071	none	0.492072
MLH1	MOUSE	:525.A	85.66	0.084	none	0.189306
MLH1	MOUSE	:526.A	86.71	0.08	none	0.366132
MLH1	MOUSE	:527.A	87.57	0.071	none	0.408051
MLH1	MOUSE	:528.A	88.8	0.166	none	0.137325
MLH1	MOUSE	:529.A	87.96	0.084	none	0.0869917
MLH1	MOUSE	:530.A	89.3	0.349	none	0.508816
MLH1	MOUSE	:531.A	89.05	0.072	none	0.431956
MLH1	MOUSE	:532.A	90.33	0.077	none	0.0884239
MLH1	MOUSE	:533.A	91.04	0.302	none	0.384495
MLH1	MOUSE	:534.A	91.15	0.079	none	0.260679
MLH1	MOUSE	:535.A	89.2	0.076	none	0.406062	MLH3
MLH1	MOUSE	:536.A	87.85	0.083	none	0.314997
MLH1	MOUSE	:537.A	86.01	0.087	none	0.35195
MLH1	MOUSE	:538.A	85.08	0.076	none	0.44254	MLH3
MLH1	MOUSE	:539.A	83.67	0.068	none	0.334636
MLH1	MOUSE	:540.A	81.81	0.087	none	0.197714
MLH1	MOUSE	:541.A	87.31	0.078	none	0.302326	MLH3
MLH1	MOUSE	:542.A	89.82	0.097	none	0.225534	MLH3
MLH1	MOUSE	:543.A	91.07	0.081	none	0.0531541
MLH1	MOUSE	:544.A	92.13	0.096	none	0.19588	MLH3
MLH1	MOUSE	:545.A	91.53	0.079	none	0.0746283
MLH1	MOUSE	:546.A	90.6	0.079	none	0.382191	MLH3
MLH1	MOUSE	:547.A	89.02	0.077	none	0.252636
MLH1	MOUSE	:548.A	88.57	0.265	none	0.544551
MLH1	MOUSE	:549.A	86.41	0.076	none	0.447339
MLH1	MOUSE	:550.A	89.63	0.067	none	0.264767	MLH3
MLH1	MOUSE	:551.A	90.71	0.104	none	0.290276	MLH3
MLH1	MOUSE	:552.A	91.05	0.089	none	0.161752
MLH1	MOUSE	:553.A	91.89	0.085	none	0.188626	MLH3
MLH1	MOUSE	:554.A	91.43	0.085	none	0
MLH1	MOUSE	:555.A	91.59	0.072	none	0.0934892
MLH1	MOUSE	:556.A	89.86	0.072	none	0.0749499
MLH1	MOUSE	:557.A	90.18	0.077	none	0.27126	MLH3
MLH1	MOUSE	:558.A	90.8	0.067	none	0.357097
MLH1	MOUSE	:559.A	90.91	0.083	none	0
MLH1	MOUSE	:560.A	91.48	0.079	none	0
MLH1	MOUSE	:561.A	92.53	0.075	none	0.273815
MLH1	MOUSE	:562.A	91.83	0.072	none	0.211058
MLH1	MOUSE	:563.A	92.29	0.097	none	0.0349394
MLH1	MOUSE	:564.A	92.62	0.077	none	0
MLH1	MOUSE	:565.A	93.33	0.089	none	0.174313
MLH1	MOUSE	:566.A	91.94	0.078	none	0.130155
MLH1	MOUSE	:567.A	90.89	0.076	none	0.204114
MLH1	MOUSE	:568.A	91.06	0.085	none	0
MLH1	MOUSE	:569.A	91.5	0.075	none	0
MLH1	MOUSE	:570.A	87.24	0.085	none	0.339701
MLH1	MOUSE	:571.A	85.38	0.071	none	0.25177
MLH1	MOUSE	:572.A	86.89	0.079	none	0.0708255
MLH1	MOUSE	:573.A	84.28	0.081	none	0.239896
MLH1	MOUSE	:574.A	84.95	0.071	none	0.296203
MLH1	MOUSE	:575.A	84.25	0.079	none	0.160288
MLH1	MOUSE	:576.A	82.72	0.074	none	0.278887
MLH1	MOUSE	:577.A	85.45	0.073	none	0.347877
MLH1	MOUSE	:578.A	86.57	0.097	none	0.360525
MLH1	MOUSE	:579.A	86.98	0.075	none	0.544919
MLH1	MOUSE	:580.A	85.79	0.096	none	0.375188
MLH1	MOUSE	:581.A	83.46	0.106	none	0.617881
MLH1	MOUSE	:582.A	85.23	0.075	none	0.464399
MLH1	MOUSE	:583.A	87.11	1.019	none	0.495897
MLH1	MOUSE	:584.A	88.89	0.079	none	0.184639
MLH1	MOUSE	:585.A	91.76	0.09	none	0.34844
MLH1	MOUSE	:586.A	90.48	0.085	none	0.0116823
MLH1	MOUSE	:587.A	90.11	0.078	none	0.319968
MLH1	MOUSE	:588.A	90.18	0.495	none	0.392957
MLH1	MOUSE	:589.A	89.33	0.085	none	0.142858
MLH1	MOUSE	:590.A	89.34	0.081	none	0
MLH1	MOUSE	:591.A	88.53	0.068	none	0.377834
MLH1	MOUSE	:592.A	88.44	0.097	none	0.490637
MLH1	MOUSE	:593.A	86.77	0.081	none	0.0313637
MLH1	MOUSE	:594.A	86.98	0.095	none	0.120679
MLH1	MOUSE	:595.A	85.37	0.067	none	0.482159
MLH1	MOUSE	:596.A	81.84	0.079	none	0.280653
MLH1	MOUSE	:597.A	78.92	0.087	none	0.558317
MLH1	MOUSE	:598.A	76.68	0.075	none	0.454525	MLH3
MLH1	MOUSE	:599.A	78.72	0.079	none	0.29711	MLH3
MLH1	MOUSE	:600.A	77.84	0.083	none	0.60396	MLH3
MLH1	MOUSE	:601.A	82.48	0.097	none	0.313358
MLH1	MOUSE	:602.A	76.95	0.081	none	0.357514
MLH1	MOUSE	:603.A	75.65	0.071	none	0.527531
MLH1	MOUSE	:604.A	75.94	0.762	none	0.544108	MLH3
MLH1	MOUSE	:605.A	75.33	0.068	none	0.383195	MLH3
MLH1	MOUSE	:606.A	80.76	0.083	none	0.338659
MLH1	MOUSE	:607.A	85.85	0.085	none	0.47584
MLH1	MOUSE	:608.A	86.18	0.067	none	0.30049
MLH1	MOUSE	:609.A	87.08	0.075	none	0.394521
MLH1	MOUSE	:610.A	85.99	0.074	none	0.451762	MLH3
MLH1	MOUSE	:611.A	86.97	0.078	none	0.335985	MLH3
MLH1	MOUSE	:612.A	88.75	0.079	none	0
MLH1	MOUSE	:613.A	89.85	0.074	none	0.389704	MLH3
MLH1	MOUSE	:614.A	89.65	0.089	none	0.46043	MLH3
MLH1	MOUSE	:615.A	89.75	0.075	none	0.0973174
MLH1	MOUSE	:616.A	90.81	0.073	none	0.186314
MLH1	MOUSE	:617.A	90.44	0.071	none	0.39563	MLH3
MLH1	MOUSE	:618.A	90.97	0.079	none	0.298075
MLH1	MOUSE	:619.A	90.11	0.096	none	0.078323
MLH1	MOUSE	:620.A	90.72	0.067	none	0.346009
MLH1	MOUSE	:621.A	91.4	0.16	none	0.543141	MLH3
MLH1	MOUSE	:622.A	90.17	0.071	none	0.300553
MLH1	MOUSE	:623.A	89.59	0.081	none	0.264842
MLH1	MOUSE	:624.A	88.6	0.072	none	0.512473
MLH1	MOUSE	:625.A	90.08	0.068	none	0.278433
MLH1	MOUSE	:626.A	89.78	0.078	none	0.129378
MLH1	MOUSE	:627.A	89.03	0.079	none	0.340279
MLH1	MOUSE	:628.A	86.53	0.067	none	0.410671
MLH1	MOUSE	:629.A	88.06	0.085	none	0.22346
MLH1	MOUSE	:630.A	88.75	0.077	none	0
MLH1	MOUSE	:631.A	87.48	0.078	none	0.208961
MLH1	MOUSE	:632.A	89.41	0.293	none	0.156644
MLH1	MOUSE	:633.A	90.45	0.075	none	0.276783
MLH1	MOUSE	:634.A	90.08	0.077	none	0.242223
MLH1	MOUSE	:635.A	88.07	0.071	none	0.335996
MLH1	MOUSE	:636.A	84.86	#VALUE!	none	0.511743
MLH1	MOUSE	:637.A	84.96	0.075	none	0.464251
MLH1	MOUSE	:638.A	85.59	0.07	none	0.14971
MLH1	MOUSE	:639.A	89.7	0.072	none	0.213265
MLH1	MOUSE	:640.A	90.25	0.097	none	0.0473829
MLH1	MOUSE	:641.A	90.06	0.236	none	0.316629
MLH1	MOUSE	:642.A	88.99	0.076	none	0
MLH1	MOUSE	:643.A	90.73	0.095	none	0.143664
MLH1	MOUSE	:644.A	90.41	0.085	none	0.067539
MLH1	MOUSE	:645.A	89.52	0.079	none	0.272963
MLH1	MOUSE	:646.A	87.58	0.097	none	0.12435
MLH1	MOUSE	:647.A	85.71	0.075	none	0.144957
MLH1	MOUSE	:648.A	80.71	0.069	none	0.396592
MLH1	MOUSE	:649.A	79.9	0.234	none	0.596773
MLH1	MOUSE	:650.A	85.28	0.085	none	0.188546
MLH1	MOUSE	:651.A	85.22	0.077	none	0.494985
MLH1	MOUSE	:652.A	85.89	0.088	none	0.0934296
MLH1	MOUSE	:653.A	84.17	0.087	none	0.344951
MLH1	MOUSE	:654.A	84.6	0.096	none	0.43584
MLH1	MOUSE	:655.A	82.85	0.072	none	0.431565
MLH1	MOUSE	:656.A	84.43	0.076	none	0.215104
MLH1	MOUSE	:657.A	88.36	0.097	none	0.107102
MLH1	MOUSE	:658.A	88.55	0.087	none	0.215363
MLH1	MOUSE	:659.A	88.99	0.281	none	0.27441
MLH1	MOUSE	:660.A	90.81	0.077	none	0.201596
MLH1	MOUSE	:661.A	91.37	0.076	none	0.0986355
MLH1	MOUSE	:662.A	90.28	0.078	none	0.170861	MLH3
MLH1	MOUSE	:663.A	90.3	0.116	none	0.371915	MLH3
MLH1	MOUSE	:664.A	90.84	0.097	none	0.153424
MLH1	MOUSE	:665.A	89.2	0.081	none	0.220824	MLH3
MLH1	MOUSE	:666.A	87.68	0.073	none	0.465118	MLH3
MLH1	MOUSE	:667.A	89.23	0.071	none	0.415084	MLH3
MLH1	MOUSE	:668.A	89.43	0.077	none	0.0812235
MLH1	MOUSE	:669.A	89.96	0.068	none	0.288851
MLH1	MOUSE	:670.A	89.88	0.097	none	0.253591
MLH1	MOUSE	:671.A	87.68	0.071	none	0.539229
MLH1	MOUSE	:672.A	89.28	0.075	none	0.365372
MLH1	MOUSE	:673.A	88.85	0.075	none	0.398805
MLH1	MOUSE	:674.A	89.95	0.067	none	0.333661
MLH1	MOUSE	:675.A	90.69	0.21	none	0.326771
MLH1	MOUSE	:676.A	91.13	0.087	none	0.125505
MLH1	MOUSE	:677.A	92.25	0.079	none	0.0963027
MLH1	MOUSE	:678.A	92.45	0.075	none	0.22711
MLH1	MOUSE	:679.A	92.97	0.278	none	0.274925
MLH1	MOUSE	:680.A	92.93	0.085	none	0.0363824
MLH1	MOUSE	:681.A	92.6	0.079	none	0
MLH1	MOUSE	:682.A	93.18	0.07	none	0.370818
MLH1	MOUSE	:683.A	92.57	0.075	none	0.184663
MLH1	MOUSE	:684.A	91.82	0.087	none	0.0751299
MLH1	MOUSE	:685.A	92.15	0.082	none	0.0407738
MLH1	MOUSE	:686.A	90.52	0.275	none	0.290129
MLH1	MOUSE	:687.A	90.65	0.079	none	0.150981
MLH1	MOUSE	:688.A	90.6	0.089	none	0.0848794
MLH1	MOUSE	:689.A	89.16	0.081	none	0.106252
MLH1	MOUSE	:690.A	81.67	0.075	none	0.143789
MLH1	MOUSE	:691.A	77.56	0.08	none	0.426989	MLH3
MLH1	MOUSE	:692.A	68.43	0.067	none	0.520572
MLH1	MOUSE	:693.A	65.17	0.079	none	0.536408	MLH3
MLH1	MOUSE	:694.A	64.04	0.085	none	0.32321
MLH1	MOUSE	:695.A	63.84	0.076	none	0.34481
MLH1	MOUSE	:696.A	57.85	0.097	none	0.626634
MLH1	MOUSE	:697.A	51.38	0.071	none	0.563062	MLH3
MLH1	MOUSE	:698.A	46.78	0.071	none	0.58167
MLH1	MOUSE	:699.A	34.68	0.099	none	0.567423
MLH1	MOUSE	:700.A	29.67	1.204	none	0.595149
MLH1	MOUSE	:701.A	31.21	0.084	none	0.602946
MLH1	MOUSE	:702.A	29.97	0.097	none	0.605129
MLH1	MOUSE	:703.A	28.69	0.083	none	0.620824
MLH1	MOUSE	:704.A	32.39	0.266	none	0.579528
MLH1	MOUSE	:705.A	29.14	0.078	none	0.589789
MLH1	MOUSE	:706.A	30.41	0.286	none	0.605887
MLH1	MOUSE	:707.A	28.52	0.067	none	0.606012
MLH1	MOUSE	:708.A	28.65	0.068	none	0.592109
MLH1	MOUSE	:709.A	28.71	0.087	none	0.58139
MLH1	MOUSE	:710.A	28.78	0.083	none	0.64108
MLH1	MOUSE	:711.A	29.93	0.081	none	0.663682
MLH1	MOUSE	:712.A	37.55	0.802	none	0.613243
MLH1	MOUSE	:713.A	54.36	0.451	none	0.620028
MLH1	MOUSE	:714.A	66.12	0.067	none	0.507086
MLH1	MOUSE	:715.A	81.45	0.08	none	0.447373
MLH1	MOUSE	:716.A	83.7	0.097	none	0.318602
MLH1	MOUSE	:717.A	86.16	0.067	none	0.428442
MLH1	MOUSE	:718.A	88.15	0.097	none	0.295078
MLH1	MOUSE	:719.A	86.72	0.071	none	0.232435
MLH1	MOUSE	:720.A	87.82	0.076	none	0.0671747
MLH1	MOUSE	:721.A	88.36	0.073	none	0.297698
MLH1	MOUSE	:722.A	87.98	0.076	none	0.347628
MLH1	MOUSE	:723.A	87.53	0.075	none	0.168897
MLH1	MOUSE	:724.A	89.67	0.276	none	0
MLH1	MOUSE	:725.A	90.37	0.085	none	0.039683
MLH1	MOUSE	:726.A	89.35	0.071	none	0.41111
MLH1	MOUSE	:727.A	88.89	0.081	none	0.0677501
MLH1	MOUSE	:728.A	89.8	0.077	none	0.0449221
MLH1	MOUSE	:729.A	86.07	0.091	none	0.419848
MLH1	MOUSE	:730.A	82.93	0.096	none	0.480274
MLH1	MOUSE	:731.A	79.38	0.076	none	0.464858
MLH1	MOUSE	:732.A	87.36	0.08	none	0.0998502
MLH1	MOUSE	:733.A	87.79	0.108	none	0.267167
MLH1	MOUSE	:734.A	86.45	0.087	none	0
MLH1	MOUSE	:735.A	87.68	0.079	none	0.148536
MLH1	MOUSE	:736.A	86.76	0.157	none	0.422098
MLH1	MOUSE	:737.A	87.05	0.077	none	0.373837
MLH1	MOUSE	:738.A	84.58	0.077	none	0.0795505
MLH1	MOUSE	:739.A	79.15	0.081	none	0.426536
MLH1	MOUSE	:740.A	80.12	0.075	none	0.483371
MLH1	MOUSE	:741.A	79.14	0.071	none	0.411019
MLH1	MOUSE	:742.A	82.4	0.081	none	0.383229
MLH1	MOUSE	:743.A	85.41	0.068	none	0.161527
MLH1	MOUSE	:744.A	87.12	0.221	none	0.222317
MLH1	MOUSE	:745.A	87.83	0.097	none	0.338094	MLH3
MLH1	MOUSE	:746.A	88.03	0.078	none	0.428689
MLH1	MOUSE	:747.A	87	0.079	none	0.418067	MLH3
MLH1	MOUSE	:748.A	84.57	0.081	none	0.335137
MLH1	MOUSE	:749.A	85.82	0.072	none	0.226741
MLH1	MOUSE	:750.A	80.56	0.097	none	0.470239	MLH3
MLH1	MOUSE	:751.A	76.91	0.089	none	0.400393
MLH1	MOUSE	:752.A	77.45	0.071	none	0.392681	MLH3
MLH1	MOUSE	:753.A	75.44	0.108	none	0.410327	MLH3
MLH1	MOUSE	:754.A	72.6	0.089	none	0.460925	MLH3
MLH1	MOUSE	:755.A	72.04	0.071	none	0.489575	MLH3
MLH1	MOUSE	:756.A	72.33	0.074	none	0.422859	MLH3
MLH1	MOUSE	:757.A	71.2	0.079	none	0.513105	MLH3
MLH1	MOUSE	:758.A	69.77	0.071	none	0.469692	MLH3
MLH1	MOUSE	:759.A	63.67	0.077	none	0.58034	MLH3
MLH1	MOUSE	:760.A	55.64	0.087	none	0.646697	MLH3
MLH1	PRIMATES	:1.A	43.1	0.16	none	0.707545
MLH1	PRIMATES	:2.A	47.73	0.194	none	0.579973
MLH1	PRIMATES	:3.A	58.49	0.17	none	0.634545	MLH3
MLH1	PRIMATES	:4.A	69.91	0.174	none	0.575489
MLH1	PRIMATES	:5.A	74.88	0.174	none	0.57146	MLH3
MLH1	PRIMATES	:6.A	83.7	0.167	none	0.669355	MLH3
MLH1	PRIMATES	:7.A	86.75	0.163	none	0.600049	MLH3
MLH1	PRIMATES	:8.A	89.22	0.167	none	0.602664	MLH3
MLH1	PRIMATES	:9.A	89.15	0.177	none	0.608519	MLH3
MLH1	PRIMATES	:10.A	88.01	0.177	none	0.627996	MLH3
MLH1	PRIMATES	:11.A	88.96	0.19	none	0.57373	MLH3
MLH1	PRIMATES	:12.A	90.19	0.663	none	0.396757
MLH1	PRIMATES	:13.A	86.95	0.167	none	0.462653
MLH1	PRIMATES	:14.A	84.79	0.178	none	0.47369
MLH1	PRIMATES	:15.A	84.34	0.176	none	0.372828	MLH3
MLH1	PRIMATES	:16.A	86.44	0.176	none	0.373005	MLH3
MLH1	PRIMATES	:17.A	86.4	0.172	none	0.204881
MLH1	PRIMATES	:18.A	84.6	0.186	none	0.354277	MLH3
MLH1	PRIMATES	:19.A	84.63	0.18	none	0.449819	MLH3
MLH1	PRIMATES	:20.A	83.77	0.177	none	0.314636
MLH1	PRIMATES	:21.A	85.33	0.177	none	0
MLH1	PRIMATES	:22.A	81.23	0.165	none	0.190903
MLH1	PRIMATES	:23.A	83.77	0.166	none	0.40411	MLH3
MLH1	PRIMATES	:24.A	84.56	0.163	none	0.320756
MLH1	PRIMATES	:25.A	89.33	0.181	none	0
MLH1	PRIMATES	:26.A	88.02	0.176	none	0.36814	MLH3
MLH1	PRIMATES	:27.A	91.75	0.177	none	0.295443	MLH3
MLH1	PRIMATES	:28.A	94	0.185	none	0
MLH1	PRIMATES	:29.A	93.28	0.172	none	0.124105
MLH1	PRIMATES	:30.A	91.23	0.153	none	0.280263
MLH1	PRIMATES	:31.A	93.07	0.172	none	0
MLH1	PRIMATES	:32.A	94.59	0.181	none	0
MLH1	PRIMATES	:33.A	92.65	0.161	none	0.164592
MLH1	PRIMATES	:34.A	91.35	0.167	none	0.267586
MLH1	PRIMATES	:35.A	93.96	0.16	none	0.0922432
MLH1	PRIMATES	:36.A	94.47	0.167	none	0
MLH1	PRIMATES	:37.A	92.29	0.167	none	0.0797959
MLH1	PRIMATES	:38.A	92.31	0.172	none	0.403764
MLH1	PRIMATES	:39.A	94.17	0.185	none	0.205792
MLH1	PRIMATES	:40.A	92.78	0.19	none	0.166785
MLH1	PRIMATES	:41.A	90.43	0.162	none	0.293378
MLH1	PRIMATES	:42.A	92.14	0.174	none	0.295006
MLH1	PRIMATES	:43.A	92.29	0.161	none	0.562259
MLH1	PRIMATES	:44.A	95.22	0.176	none	0.104905
MLH1	PRIMATES	:45.A	95.13	0.178	none	0.442075
MLH1	PRIMATES	:46.A	96.25	0.173	none	0.342578
MLH1	PRIMATES	:47.A	96.98	0.167	none	0.0593833
MLH1	PRIMATES	:48.A	96.47	0.18	none	0.414587
MLH1	PRIMATES	:49.A	97.3	0.176	none	0.112661
MLH1	PRIMATES	:50.A	97	0.167	none	0.280328
MLH1	PRIMATES	:51.A	96.81	0.163	none	0.0823798
MLH1	PRIMATES	:52.A	95.54	0.161	none	0.336249
MLH1	PRIMATES	:53.A	92.68	0.167	none	0.375683
MLH1	PRIMATES	:54.A	90.31	0.169	none	0.136559
MLH1	PRIMATES	:55.A	93	0.188	none	0.127268
MLH1	PRIMATES	:56.A	91.81	0.19	none	0.296048
MLH1	PRIMATES	:57.A	94.1	0.159	none	0.404778
MLH1	PRIMATES	:58.A	96.29	0.188	none	0.212619
MLH1	PRIMATES	:59.A	97.33	0.167	none	0.0258965
MLH1	PRIMATES	:60.A	97.12	0.176	none	0.241577
MLH1	PRIMATES	:61.A	97.33	0.181	none	0.107096
MLH1	PRIMATES	:62.A	96.99	0.18	none	0.395281
MLH1	PRIMATES	:63.A	97.05	0.162	none	0.32599
MLH1	PRIMATES	:64.A	96.31	0.154	none	0.331598
MLH1	PRIMATES	:65.A	94.87	0.188	none	0.173478
MLH1	PRIMATES	:66.A	94.93	0.163	none	0.468637
MLH1	PRIMATES	:67.A	94.23	0.165	none	0.362703
MLH1	PRIMATES	:68.A	95.31	0.181	none	0.280318
MLH1	PRIMATES	:69.A	94.52	0.172	none	0.435705	MLH3
MLH1	PRIMATES	:70.A	93.31	0.161	none	0.427321
MLH1	PRIMATES	:71.A	93.36	0.164	none	0.448101
MLH1	PRIMATES	:72.A	94.58	0.162	none	0.319256	MLH3
MLH1	PRIMATES	:73.A	93.79	0.19	none	0.0169275
MLH1	PRIMATES	:74.A	93.45	0.162	none	0.521508
MLH1	PRIMATES	:75.A	93.08	0.168	none	0.391007	MLH3
MLH1	PRIMATES	:76.A	93.46	0.175	none	0.247048	MLH3
MLH1	PRIMATES	:77.A	92.84	0.185	none	0.0900537
MLH1	PRIMATES	:78.A	90.84	0.164	none	0.404272
MLH1	PRIMATES	:79.A	86.44	0.172	none	0.392162	MLH3
MLH1	PRIMATES	:80.A	84.39	0.17	none	0.470095	MLH3
MLH1	PRIMATES	:81.A	85.65	0.162	none	0.362205	MLH3
MLH1	PRIMATES	:82.A	87.03	0.173	none	0.428793	MLH3
MLH1	PRIMATES	:83.A	86.01	0.173	none	0.623516	MLH3
MLH1	PRIMATES	:84.A	81.32	0.161	none	0.34114
MLH1	PRIMATES	:85.A	77.44	0.19	none	0.321208	MLH3
MLH1	PRIMATES	:86.A	74.84	0.176	none	0.592781	MLH3
MLH1	PRIMATES	:87.A	72.7	0.176	none	0.396327
MLH1	PRIMATES	:88.A	67.9	0.171	none	0.52463	MLH3
MLH1	PRIMATES	:89.A	70.65	0.167	none	0.484287
MLH1	PRIMATES	:90.A	69.36	0.162	none	0.289253
MLH1	PRIMATES	:91.A	64.41	0.19	none	0.382392	MLH3
MLH1	PRIMATES	:92.A	60.68	0.183	none	0.444014
MLH1	PRIMATES	:93.A	64.76	0.173	none	0.473028
MLH1	PRIMATES	:94.A	66.4	0.167	none	0.315488
MLH1	PRIMATES	:95.A	66.49	0.178	none	0.634606
MLH1	PRIMATES	:96.A	66.38	0.171	none	0.352757
MLH1	PRIMATES	:97.A	67.07	0.177	none	0.218357
MLH1	PRIMATES	:98.A	66.65	0.188	none	0.348621
MLH1	PRIMATES	:99.A	68.86	0.171	none	0.169299
MLH1	PRIMATES	:100.A	68.4	0.195	none	0.516817	MLH3
MLH1	PRIMATES	:101.A	76.83	0.162	none	0.380638
MLH1	PRIMATES	:102.A	84.71	0.167	none	0.341462
MLH1	PRIMATES	:103.A	87.31	0.172	none	0.305403
MLH1	PRIMATES	:104.A	92.44	0.188	none	0.327432
MLH1	PRIMATES	:105.A	91.91	0.183	none	0.153326
MLH1	PRIMATES	:106.A	91.46	0.174	none	0.14783
MLH1	PRIMATES	:107.A	93.59	0.169	none	0.118259
MLH1	PRIMATES	:108.A	94.38	0.174	none	0.0669098
MLH1	PRIMATES	:109.A	92.33	0.175	none	0.174894
MLH1	PRIMATES	:110.A	92.04	0.176	none	0
MLH1	PRIMATES	:111.A	94.15	0.172	none	0.0657424
MLH1	PRIMATES	:112.A	95.18	0.175	none	0.370477
MLH1	PRIMATES	:113.A	96.98	0.163	none	0.143852
MLH1	PRIMATES	:114.A	97.05	0.162	none	0.306911
MLH1	PRIMATES	:115.A	97.12	0.167	none	0
MLH1	PRIMATES	:116.A	97.07	0.178	none	0.279447
MLH1	PRIMATES	:117.A	97.41	0.184	none	0.152914
MLH1	PRIMATES	:118.A	96.42	0.161	none	0.233069
MLH1	PRIMATES	:119.A	95.53	0.178	none	0.270673
MLH1	PRIMATES	:120.A	93.69	0.172	none	0.48802
MLH1	PRIMATES	:121.A	92.08	0.162	none	0.561708
MLH1	PRIMATES	:122.A	89.54	0.697	none	0.362415
MLH1	PRIMATES	:123.A	90.21	0.159	none	0.624743
MLH1	PRIMATES	:124.A	93.15	0.185	none	0.395095
MLH1	PRIMATES	:125.A	96.24	0.174	none	0.100835
MLH1	PRIMATES	:126.A	96.84	0.185	none	0.221965
MLH1	PRIMATES	:127.A	96.95	0.165	none	0.385937
MLH1	PRIMATES	:128.A	96.76	0.174	none	0.0706351
MLH1	PRIMATES	:129.A	96.86	0.173	none	0.357032
MLH1	PRIMATES	:130.A	95.8	0.185	none	0.0768181
MLH1	PRIMATES	:131.A	91.52	0.185	none	0.385327
MLH1	PRIMATES	:132.A	89.79	0.162	none	0.40665
MLH1	PRIMATES	:133.A	88.11	0.169	none	0.347206
MLH1	PRIMATES	:134.A	91	0.161	none	0.506088
MLH1	PRIMATES	:135.A	93.33	0.19	none	0.352573
MLH1	PRIMATES	:136.A	93.26	0.161	none	0.454391
MLH1	PRIMATES	:137.A	92.7	0.695	none	0.449253
MLH1	PRIMATES	:138.A	92.84	0.18	none	0.531107
MLH1	PRIMATES	:139.A	94.03	0.18	none	0.252463
MLH1	PRIMATES	:140.A	95.05	0.161	none	0.472925
MLH1	PRIMATES	:141.A	95.28	0.185	none	0.451053
MLH1	PRIMATES	:142.A	94.5	0.185	none	0.287338
MLH1	PRIMATES	:143.A	92.22	0.172	none	0.506283
MLH1	PRIMATES	:144.A	88.68	0.187	none	0.537811
MLH1	PRIMATES	:145.A	92.86	0.153	none	0.538406
MLH1	PRIMATES	:146.A	94.78	0.18	none	0.355433
MLH1	PRIMATES	:147.A	96.19	0.165	none	0.12935
MLH1	PRIMATES	:148.A	97.44	0.169	none	0.261699
MLH1	PRIMATES	:149.A	97.4	0.176	none	0.295468
MLH1	PRIMATES	:150.A	96.91	0.181	none	0.280821
MLH1	PRIMATES	:151.A	97.25	0.185	none	0.253806
MLH1	PRIMATES	:152.A	96.94	0.176	none	0.117769
MLH1	PRIMATES	:153.A	96.23	0.167	none	0.338785
MLH1	PRIMATES	:154.A	93.44	0.162	none	0.259205
MLH1	PRIMATES	:155.A	92.84	0.177	none	0.120211
MLH1	PRIMATES	:156.A	91.77	0.171	none	0.0190765
MLH1	PRIMATES	:157.A	91.14	0.185	none	0.402206
MLH1	PRIMATES	:158.A	89.93	0.172	none	0.262071
MLH1	PRIMATES	:159.A	87.6	0.169	none	0.267568
MLH1	PRIMATES	:160.A	85.99	0.183	none	0.456532
MLH1	PRIMATES	:161.A	86.99	0.185	none	0.539537	MLH3
MLH1	PRIMATES	:162.A	85.2	0.172	none	0.281897	MLH3
MLH1	PRIMATES	:163.A	85.6	0.165	none	0.441036
MLH1	PRIMATES	:164.A	85.33	0.161	none	0.517611	MLH3
MLH1	PRIMATES	:165.A	86.8	0.172	none	0.463135	MLH3
MLH1	PRIMATES	:166.A	84.13	0.19	none	0.258037
MLH1	PRIMATES	:167.A	68.27	0.161	none	0.568608	MLH3
MLH1	PRIMATES	:168.A	88.59	0.153	none	0.429504
MLH1	PRIMATES	:169.A	91.85	0.185	none	0.331032
MLH1	PRIMATES	:170.A	92.41	0.703	none	0.496574
MLH1	PRIMATES	:171.A	93.23	0.164	none	0.368959	MLH3
MLH1	PRIMATES	:172.A	93.77	0.164	none	0.120402
MLH1	PRIMATES	:173.A	95.26	0.177	none	0.146253
MLH1	PRIMATES	:174.A	94.15	0.165	none	0.415206
MLH1	PRIMATES	:175.A	93.51	0.161	none	0.290892
MLH1	PRIMATES	:176.A	95.39	0.167	none	0
MLH1	PRIMATES	:177.A	95.12	0.188	none	0.246081
MLH1	PRIMATES	:178.A	93.45	0.165	none	0.414251
MLH1	PRIMATES	:179.A	94.36	0.679	none	0.172752
MLH1	PRIMATES	:180.A	95.95	0.163	none	0.031436
MLH1	PRIMATES	:181.A	95.03	0.188	none	0.0742056
MLH1	PRIMATES	:182.A	95.3	0.172	none	0.290318
MLH1	PRIMATES	:183.A	95.29	0.177	none	0
MLH1	PRIMATES	:184.A	95.76	0.184	none	0
MLH1	PRIMATES	:185.A	95.47	0.694	none	0
MLH1	PRIMATES	:186.A	95.14	0.176	none	0.18879
MLH1	PRIMATES	:187.A	93.28	0.153	none	0.153228
MLH1	PRIMATES	:188.A	91.56	0.174	none	0.313512
MLH1	PRIMATES	:189.A	90.45	0.188	none	0.556704
MLH1	PRIMATES	:190.A	94.44	0.167	none	0.215324
MLH1	PRIMATES	:191.A	95.54	0.173	none	0.208649
MLH1	PRIMATES	:192.A	96.72	#VALUE!	none	0.0699336
MLH1	PRIMATES	:193.A	95.73	0.752	none	0.357562
MLH1	PRIMATES	:194.A	96.73	0.163	none	0.0217396
MLH1	PRIMATES	:195.A	95.33	0.161	none	0.256973
MLH1	PRIMATES	:196.A	95.13	0.161	none	0.326314
MLH1	PRIMATES	:197.A	92.61	0.178	none	0.405475
MLH1	PRIMATES	:198.A	89.58	0.169	none	0.685203
MLH1	PRIMATES	:199.A	92.48	0.167	none	0.36163
MLH1	PRIMATES	:200.A	87.8	0.178	none	0.616233
MLH1	PRIMATES	:201.A	90.74	0.175	none	0.51294	MLH3
MLH1	PRIMATES	:202.A	91.99	0.173	none	0.335917	MLH3
MLH1	PRIMATES	:203.A	92.47	0.162	none	0.404043
MLH1	PRIMATES	:204.A	93.03	0.163	none	0.150997
MLH1	PRIMATES	:205.A	93.81	0.172	none	0.528335
MLH1	PRIMATES	:206.A	93.9	0.178	none	0.126903
MLH1	PRIMATES	:207.A	92.08	0.193	none	0.501234
MLH1	PRIMATES	:208.A	90.04	0.173	none	0.417474
MLH1	PRIMATES	:209.A	89.32	0.628	none	0.56632
MLH1	PRIMATES	:210.A	91.81	0.183	none	0.241251
MLH1	PRIMATES	:211.A	94.19	0.184	none	0.335582
MLH1	PRIMATES	:212.A	94.46	0.166	none	0.248807
MLH1	PRIMATES	:213.A	94.94	0.176	none	0.278826
MLH1	PRIMATES	:214.A	94.5	0.162	none	0.346533
MLH1	PRIMATES	:215.A	95.07	0.153	none	0.0956964
MLH1	PRIMATES	:216.A	94.9	0.167	none	0
MLH1	PRIMATES	:217.A	94.56	0.186	none	0.352189	MLH3
MLH1	PRIMATES	:218.A	92.57	0.176	none	0.491381	MLH3
MLH1	PRIMATES	:219.A	93.4	0.181	none	0.264526
MLH1	PRIMATES	:220.A	92.95	0.171	none	0.262463
MLH1	PRIMATES	:221.A	91.38	0.169	none	0.299578
MLH1	PRIMATES	:222.A	92.03	0.153	none	0.376512	MLH3
MLH1	PRIMATES	:223.A	90.72	0.172	none	0.474331	MLH3
MLH1	PRIMATES	:224.A	92.22	0.163	none	0.134144
MLH1	PRIMATES	:225.A	91.96	0.173	none	0.192682
MLH1	PRIMATES	:226.A	91.25	0.195	none	0.522702	MLH3
MLH1	PRIMATES	:227.A	92.33	0.164	none	0.264858	MLH3
MLH1	PRIMATES	:228.A	94.04	0.19	none	0.198201
MLH1	PRIMATES	:229.A	93.62	0.169	none	0.171478
MLH1	PRIMATES	:230.A	94.84	0.164	none	0.417145
MLH1	PRIMATES	:231.A	94.4	0.167	none	0.0557399
MLH1	PRIMATES	:232.A	93.48	0.169	none	0.461083
MLH1	PRIMATES	:233.A	91.71	0.185	none	0.270574
MLH1	PRIMATES	:234.A	91.31	0.167	none	0.49937
MLH1	PRIMATES	:235.A	88.52	0.162	none	0.30312
MLH1	PRIMATES	:236.A	86.2	0.161	none	0.619774
MLH1	PRIMATES	:237.A	85.4	0.169	none	0.542236
MLH1	PRIMATES	:238.A	81.38	0.193	none	0.321605
MLH1	PRIMATES	:239.A	86.99	0.183	none	0.334897
MLH1	PRIMATES	:240.A	90.85	0.17	none	0.079094
MLH1	PRIMATES	:241.A	93.26	0.161	none	0.312903
MLH1	PRIMATES	:242.A	94.7	0.16	none	0.0315785
MLH1	PRIMATES	:243.A	95.47	0.153	none	0.268069
MLH1	PRIMATES	:244.A	95.09	0.162	none	0.213181
MLH1	PRIMATES	:245.A	96.02	0.183	none	0.183297
MLH1	PRIMATES	:246.A	95.27	0.169	none	0
MLH1	PRIMATES	:247.A	93.78	0.176	none	0.113624
MLH1	PRIMATES	:248.A	91.3	0.153	none	0.216286
MLH1	PRIMATES	:249.A	88.37	0.174	none	0.503228	MLH3
MLH1	PRIMATES	:250.A	85.99	0.172	none	0.528807
MLH1	PRIMATES	:251.A	88.07	0.185	none	0.173987
MLH1	PRIMATES	:252.A	87.74	0.184	none	0.39121
MLH1	PRIMATES	:253.A	90.94	0.176	none	0.246605
MLH1	PRIMATES	:254.A	88.46	0.159	none	0.590286	MLH3
MLH1	PRIMATES	:255.A	89.11	0.159	none	0.528764	MLH3
MLH1	PRIMATES	:256.A	90.79	0.18	none	0.210374
MLH1	PRIMATES	:257.A	93.29	0.181	none	0.269833
MLH1	PRIMATES	:258.A	94.65	0.17	none	0.197388
MLH1	PRIMATES	:259.A	95.47	0.19	none	0.0453711
MLH1	PRIMATES	:260.A	94.82	0.178	none	0.0871626
MLH1	PRIMATES	:261.A	94	0.17	none	0.0436541
MLH1	PRIMATES	:262.A	91.15	0.181	none	0.122413
MLH1	PRIMATES	:263.A	88.77	0.172	none	0.407027
MLH1	PRIMATES	:264.A	88.75	0.175	none	0.419406
MLH1	PRIMATES	:265.A	88.02	0.18	none	0.182536
MLH1	PRIMATES	:266.A	92.11	0.19	none	0.160051
MLH1	PRIMATES	:267.A	91.18	0.175	none	0.136253
MLH1	PRIMATES	:268.A	90.17	0.164	none	0.496024
MLH1	PRIMATES	:269.A	89.91	0.184	none	0.467551
MLH1	PRIMATES	:270.A	89.97	0.162	none	0.522224	MLH3
MLH1	PRIMATES	:271.A	90.77	0.176	none	0.390942	MLH3
MLH1	PRIMATES	:272.A	91.22	0.188	none	0.122141
MLH1	PRIMATES	:273.A	92.58	0.165	none	0.414569
MLH1	PRIMATES	:274.A	92	0.161	none	0.488397	MLH3
MLH1	PRIMATES	:275.A	92.46	0.183	none	0.170283	MLH3
MLH1	PRIMATES	:276.A	92.43	0.169	none	0.052675
MLH1	PRIMATES	:277.A	91.57	0.164	none	0.314611
MLH1	PRIMATES	:278.A	91.87	0.178	none	0.484459	MLH3
MLH1	PRIMATES	:279.A	92.24	0.176	none	0.229212
MLH1	PRIMATES	:280.A	92.31	0.177	none	0.0627249
MLH1	PRIMATES	:281.A	90.43	0.174	none	0.456749	MLH3
MLH1	PRIMATES	:282.A	89.7	0.183	none	0.486262	MLH3
MLH1	PRIMATES	:283.A	88.89	0.181	none	0.286209	MLH3
MLH1	PRIMATES	:284.A	89.13	0.188	none	0.256331
MLH1	PRIMATES	:285.A	88.1	0.173	none	0.426457
MLH1	PRIMATES	:286.A	85.09	0.161	none	0.608136	MLH3
MLH1	PRIMATES	:287.A	85.34	0.172	none	0.55584	MLH3
MLH1	PRIMATES	:288.A	90.95	0.178	none	0.291736
MLH1	PRIMATES	:289.A	92.2	0.176	none	0.242239
MLH1	PRIMATES	:290.A	93.55	0.185	none	0.0559801
MLH1	PRIMATES	:291.A	95.33	0.17	none	0
MLH1	PRIMATES	:292.A	95.49	0.19	none	0.0461545
MLH1	PRIMATES	:293.A	96.67	0.185	none	0.0856583
MLH1	PRIMATES	:294.A	95.98	0.178	none	0
MLH1	PRIMATES	:295.A	95.49	0.173	none	0.180358
MLH1	PRIMATES	:296.A	93.22	0.19	none	0.0865698
MLH1	PRIMATES	:297.A	91.67	0.164	none	0.356701
MLH1	PRIMATES	:298.A	89.94	0.181	none	0.0997007
MLH1	PRIMATES	:299.A	86.07	0.173	none	0.334889
MLH1	PRIMATES	:300.A	80.51	0.173	none	0.459688
MLH1	PRIMATES	:301.A	81.04	0.176	none	0.552404	MLH3
MLH1	PRIMATES	:302.A	85.04	0.153	none	0.328202
MLH1	PRIMATES	:303.A	84.76	0.176	none	0.197292
MLH1	PRIMATES	:304.A	83.12	0.162	none	0.364929	MLH3
MLH1	PRIMATES	:305.A	78.28	0.163	none	0.448023
MLH1	PRIMATES	:306.A	76.82	0.153	none	0.429889	MLH3
MLH1	PRIMATES	:307.A	79.57	0.176	none	0.359976	MLH3
MLH1	PRIMATES	:308.A	77.08	0.176	none	0.289287	MLH3
MLH1	PRIMATES	:309.A	74.49	0.173	none	0.456833	MLH3
MLH1	PRIMATES	:310.A	75.46	0.178	none	0.269249
MLH1	PRIMATES	:311.A	75.76	0.159	none	0.318718
MLH1	PRIMATES	:312.A	81.38	0.175	none	0.30815
MLH1	PRIMATES	:313.A	84.59	0.164	none	0.393829
MLH1	PRIMATES	:314.A	84.21	0.163	none	0.309961
MLH1	PRIMATES	:315.A	85.08	0.176	none	0.425553	MLH3
MLH1	PRIMATES	:316.A	86.53	0.17	none	0.260699
MLH1	PRIMATES	:317.A	83.99	0.19	none	0.454968	MLH3
MLH1	PRIMATES	:318.A	85	0.176	none	0.406857
MLH1	PRIMATES	:319.A	87.56	0.167	none	0.326044
MLH1	PRIMATES	:320.A	89.85	0.167	none	0.479639	MLH3
MLH1	PRIMATES	:321.A	90.02	0.174	none	0.406966
MLH1	PRIMATES	:322.A	89.36	0.181	none	0.109085
MLH1	PRIMATES	:323.A	91.7	0.19	none	0.271696	MLH3
MLH1	PRIMATES	:324.A	91.81	0.167	none	0.359976	MLH3
MLH1	PRIMATES	:325.A	91.58	0.177	none	0.398829
MLH1	PRIMATES	:326.A	92.69	0.176	none	0.0207482
MLH1	PRIMATES	:327.A	92.86	0.178	none	0.297803	MLH3
MLH1	PRIMATES	:328.A	92.09	0.176	none	0.408283	MLH3
MLH1	PRIMATES	:329.A	92.75	0.176	none	0.210974
MLH1	PRIMATES	:330.A	93.14	0.181	none	0.0581241
MLH1	PRIMATES	:331.A	92.45	0.167	none	0.278341	MLH3
MLH1	PRIMATES	:332.A	91.45	0.174	none	0.460545
MLH1	PRIMATES	:333.A	91.29	0.159	none	0.312717
MLH1	PRIMATES	:334.A	89.9	0.178	none	0.208466
MLH1	PRIMATES	:335.A	87.08	0.19	none	0.423696	MLH3
MLH1	PRIMATES	:336.A	79.98	0.188	none	0.519277
MLH1	PRIMATES	:337.A	69.91	0.176	none	0.438474	MLH3
MLH1	PRIMATES	:338.A	57.36	0.153	none	0.409727	MLH3
MLH1	PRIMATES	:339.A	49.45	0.176	none	0.592311	MLH3
MLH1	PRIMATES	:340.A	47.27	0.176	none	0.559756	MLH3
MLH1	PRIMATES	:341.A	48.26	0.172	none	0.545386	MLH3
MLH1	PRIMATES	:342.A	41.45	0.655	none	0.620902	MLH3
MLH1	PRIMATES	:343.A	39.16	0.184	none	0.529253	MLH3
MLH1	PRIMATES	:344.A	38.58	0.17	none	0.628925	MLH3
MLH1	PRIMATES	:345.A	30.73	0.169	none	0.561322	MLH3
MLH1	PRIMATES	:346.A	33.81	0.176	none	0.583849	MLH3
MLH1	PRIMATES	:347.A	34.26	0.162	none	0.589394	MLH3
MLH1	PRIMATES	:348.A	36.11	0.188	none	0.619624	MLH3
MLH1	PRIMATES	:349.A	42.07	0.193	none	0.590618	MLH3
MLH1	PRIMATES	:350.A	31.68	0.185	none	0.566156
MLH1	PRIMATES	:351.A	33.57	0.169	none	0.632608	MLH3
MLH1	PRIMATES	:352.A	36.84	0.177	none	0.652801
MLH1	PRIMATES	:353.A	34.7	0.172	none	0.574722
MLH1	PRIMATES	:354.A	37.55	0.188	none	0.64445
MLH1	PRIMATES	:355.A	38.43	0.173	none	0.553364
MLH1	PRIMATES	:356.A	34.29	0.178	none	0.595702
MLH1	PRIMATES	:357.A	34.22	0.68	none	0.637097
MLH1	PRIMATES	:358.A	34.71	0.167	none	0.545478
MLH1	PRIMATES	:359.A	33.97	0.16	none	0.641747
MLH1	PRIMATES	:360.A	30.76	0.163	none	0.586628
MLH1	PRIMATES	:361.A	33.34	0.161	none	0.608114
MLH1	PRIMATES	:362.A	26.96	0.176	none	0.579656
MLH1	PRIMATES	:363.A	32.46	0.727	none	0.628694
MLH1	PRIMATES	:364.A	28.07	0.721	none	0.563149
MLH1	PRIMATES	:365.A	27.65	0.173	none	0.555249
MLH1	PRIMATES	:366.A	33.67	0.19	none	0.62642
MLH1	PRIMATES	:367.A	27.12	0.697	none	0.589238
MLH1	PRIMATES	:368.A	33.08	0.177	none	0.631838
MLH1	PRIMATES	:369.A	30.43	0.178	none	0.61279
MLH1	PRIMATES	:370.A	33.55	0.729	none	0.636299
MLH1	PRIMATES	:371.A	32.06	0.162	none	0.60977
MLH1	PRIMATES	:372.A	34.12	0.178	none	0.614439
MLH1	PRIMATES	:373.A	31.82	0.169	none	0.677079
MLH1	PRIMATES	:374.A	35.97	0.173	none	0.627009
MLH1	PRIMATES	:375.A	35.81	0.707	none	0.58891
MLH1	PRIMATES	:376.A	37.92	0.162	none	0.594009
MLH1	PRIMATES	:377.A	44.31	0.159	none	0.597509
MLH1	PRIMATES	:378.A	49.12	0.17	none	0.516433
MLH1	PRIMATES	:379.A	54.97	0.724	none	0.420664
MLH1	PRIMATES	:380.A	57.11	0.183	none	0.429077
MLH1	PRIMATES	:381.A	60.11	0.72	none	0.459426
MLH1	PRIMATES	:382.A	61.99	0.176	none	0.444157
MLH1	PRIMATES	:383.A	53.61	0.16	none	0.52724
MLH1	PRIMATES	:384.A	57.23	0.163	none	0.442175
MLH1	PRIMATES	:385.A	49.33	0.18	none	0.410739
MLH1	PRIMATES	:386.A	55.83	0.178	none	0.57758
MLH1	PRIMATES	:387.A	53.82	0.162	none	0.360817
MLH1	PRIMATES	:388.A	59.22	0.176	none	0.552454
MLH1	PRIMATES	:389.A	69.49	0.177	none	0.562465
MLH1	PRIMATES	:390.A	64.87	0.164	none	0.399503
MLH1	PRIMATES	:391.A	57.48	0.176	none	0.53465
MLH1	PRIMATES	:392.A	52.55	0.159	none	0.493172
MLH1	PRIMATES	:393.A	56.22	0.177	none	0.554947
MLH1	PRIMATES	:394.A	55.65	0.162	none	0.492191
MLH1	PRIMATES	:395.A	59.47	0.174	none	0.435331
MLH1	PRIMATES	:396.A	55.52	0.171	none	0.567362
[truncated: 24,759 more rows]

## Sheet: Supplemental_table_S5
Supplemental table S5 PAML paralogs
gene	lineage	tree	gene partition 1	description partition 1	partition 2	description partition 2	dN/dS partition 1	dN/dS partition 2	ℓ Model C	ℓ Model E	2Δℓ	p-value
RAD51_DMC1	PRIMATES N=15	((Hmo,Nle),((Ggo,(Hsa,(Ppa,Ptr))),Pab),(((Csa,Cmo),(Pan,(Mmu,Mfa))),((Tfr,Rro),Pte)));	RAD51(1-339)	generic gene	DMC1(340-679)	meiosis-specific gene	0.02658	0.13538	-3150.39	-3146.95	6.89785	0.03178
RAD51_DMC1	MOUSE N=15	(Pma,Rno,(((((((Msp,((Mmm,Mmc),Mmd)),Msr),Mca),Mmi),(Mna,Mco)),(Gsu,(Ani,Rdi))),Rso));	RAD51(1-339)	generic gene	DMC1(340-679)	meiosis-specific gene	0.0202	0.0596	-4609	-4603.42	11.1581	0.003776
RAD51_DMC1	BIRDS N=5	(Hru,Cus,((Cmn,Tgu),Gtr));	RAD51(1-339)	generic gene	DMC1(340-681)	meiosis-specific gene	0.02922	0.03028	-3441.42	-3441.01	0.80648	0.6683
RAD51_DMC1	YEAST N=5	(((par,cer),kud),arb,bay);	RAD51(1-339)	generic gene	DMC1(340-674)	meiosis-specific gene	0.04295	0.00835	-5502.04	-5475.16	53.7657	2.113e-12
MSH2_MSH4	YEAST N=7	(Seu,Suv,((((Spa,Sce),Sju),Sku),Sar));	MSH2(1-964)	generic gene	MSH4(965-1842)	meiosis-specific gene	0.04216	0.09823	-18610.6	-18572	77.2363	0
MSH2_MSH4	MOUSE N=8	(Rno,((((Mmm,Mmc),Mmd)),(Gsu,(Ani,Rdi))),Rso);	MSH2(1-936)	generic gene	MSH4(937-1895)	meiosis-specific gene	0.11226	0.17147	-12753.7	-12745.7	16.1374	0.0003133
MSH2_MSH4	PRIMATES N=17	((Hmo,Nle),((Ggo,(Hsa,(Ppa,Ptr))),Pab),(((Csa,Cmo),((Pan,Cat),((Mmu,Mfa),Mne))),((Rro,Rbi),Pte)));	MSH2(1-934)	generic gene	MSH4(935-1872)	meiosis-specific gene	0.05341	0.24872	-9651.37	-9635.06	32.6189	8.258e-08
MSH2_MSH4	BIRDS N=7	((Sbo,Hru),(Cus,Eru),((Cmn,Tgu),Gtr));	MSH2(1-937)	generic gene	MSH4(938-1875)	meiosis-specific gene	0.07447	0.16223	-12224.7	-12212.1	25.145	3.466e-06
legend
gene	gene name(s) of the proteins analyzed, for the comparison of paralogous protein pairs the two genes are treated as one long sequence
lineage	lineage that was analyzed and number of sequences included in the analysis
tree	tree used for the analysis, in newick format
gene partition 1	amino aicd positions selected for the first partition of the gene, numbers indicate the relative positions within this long gene sequence
description partition 1	description of the first partition of the gene
partition 2	amino aicd positions selected for the second partition of the gene, numbers indicate the relative positions within this long gene sequence
description partition 2	description of the second partition of the gene
dN/dS partition 1	estimated dN/dS ratio under model E for the residues in the first partition of the gene
dN/dS partition 2	estimated dN/dS ratio under model E for the residues in the second partition of the gene
ℓ Model C	likelihood model C
ℓ Model E	likelihood model E
2Δℓ	test statistic calculated as 2(LnL_E-LnL_C)
p-value	p-value (2 degrees of freedom), significant p-values highlighted in green
